# Supplementary material for: Empagliflozin Attenuates Obesity-Related Kidney Dysfunction and NLRP3 Inflammasome Activity Through the HO-1–Adiponectin Axis
Source: Front Endocrinol (Lausanne). 2022 Jun 17;13:907984. doi: 10.3389/fendo.2022.907984 (PMC9248377; doi:10.3389/fendo.2022.907984)
Supplement: Supplementary file 1 [file Table_1.xlsx]

## Sheet: Figure1-2
								TG							OGTT	Normal							ITT	Normal							mALB/Ucr
Body weight															0 min	8.4	8.5	8.3	6.9	7.6	9.6		0 min	8.8	8.9	7.3	6.3	8.7	4.5		Normal
week	Normal							Normal							15 min	22.4	15.2	16.3	14.1	14.4	18.5		15 min	5.4	5.1	4.9	4.7	4.4	2.7		14.1588	17.7432	8.7385	11.0143	10.3142	23.614
24	25.4	30	28.6	30.8	30.9	31		18.5707	25.6429	9.02572	15.2572	24.3323	18.2245		30 min	16.1	12.4	17.3	13.7	7	16.2		30 min	4.2	3.7	3.7	1.8	2.9	2.2
32	25.7	32	30.2	32.5	32	32.5									60 min	9.6	6.2	9.2	10.7	7.1	11.7		60 min	3.1	2.8	2.7	1.8	3.1	2.6
															90 min	7.3	8.8	9.3	9.2	6.2	12.4		90 min	3.5	3	3.4	2.6	3.4	3.7		HFD
Body weight								HFD							120 min	2.9	8.8	8.4	7.9	6.1	12.4		120 min	3.7	4	3.9	3.6	4.5	3.9		28.6667	47.9373	42.6094	37.0904	59.4364	55.7221
week	HFD							31.3816	29.9618	36.0658	39.6092	28.6269	31.6
24	47.7	52.3	46.9	44.8	42.6	45.7
32	52.9	54.8	49.4	48.3	44.9	47.7									OGTT	HFD							ITT	HFD							HFD-E
								HFD-E							0 min	9.8	11.3	12.2	10.5	8.4	11.3		0 min	9.4	8.7	9.7	12.1	9.6	10		14.4144	28.9421	22.7406	21.2453	20.8289	17.8953
Body weight								29.6241	38.2295	19.1395	31.5035	32.6599	24.6824		15 min	20.6	17.1	16.9	18.7	22.7	15.3		15 min	9.5	8.7	7.6	9.8	8.6	8.8
week	HFD-E														30 min	16.2	16.5	12.2	17.8	22.9	20.2		30 min	5.1	6.9	6.6	8.5	5.9	4.9
24	43.7	41.4	43.3	48.3	48	43.1									60 min	13.9	15.9	15.9	15.6	19.7	14.6		60 min	5.6	8.8	6.8	7.4	5.9	6.9
32	43.9	40.7	41.3	49.5	47.2	46.6									90 min	13.1	11.7	12.2	12.4	14.2	9.8		90 min	7.6	8.3	6.5	7.7	5.3	8.4
															120 min	11.2	12.1	14.6	10.3	12.1	9.1		120 min	8.6	8.4	6.9	8	6.4	9.7
Fat mass								FFA
week	Normal														OGTT	HFD-E							ITT	HFD-E
24	1.94574	1.94506	2.23559	1.9102	2.16705	2.95758		Normal							0 min	9.6	9.1	11.1	7.7	9	11.3		0 min	9.9	8.4	9.7	10.4	9	9.5
32	1.85691	1.46113	2.63924	2.3978	1.70902	2.2453		462.313	741.318	792.62	539.463	630.032	545.58		15 min	11.8	14.4	18.6	15.8	16.1	22.3		15 min	7.9	6.1	7.2	10.2	6.7	6.8
															30 min	11.2	9.8	11.7	14.7	9.6	14.7		30 min	5.8	4.2	5.4	8.2	4.3	4.5
Fat mass															60 min	8.4	9.2	12.1	9.4	10.6	12.6		60 min	5.2	3.4	5.1	7.4	3.2	4.6
week	HFD							HFD							90 min	8.7	8.7	12.1	9.2	11.2	11.8		90 min	5.8	3.6	5.7	7	3.3	5.2
24	13.0385	12.9752	12.2014	13.441	12.7785	12.1666		1056.83	1524.62	1398.77	1441.04	1334.82	1061.03		120 min	8	9.3	6.6	8.1	10.8	10.8		120 min	5.9	4.6	5.9	5.2	3.7	7.7
32	15.5388	15.8126	13.4578	14.8853	14.412	13.2764
Fat mass								HFD-E
week	HFD-E							967.245	685.675	648.974	609.905	703.039	863.062
24	11.8394	9.91967	9.64914	13.1517	11.8045	11.9126
32	12.0553	10.2552	9.01317	14.032	11.6753	13.4793
Fat/weight%								Fasting Blood Glucose							AUC of OGTT								AUC of insulin resistance
week	Normal
24	7.6604	6.48352	7.81675	6.20194	7.01309	9.54058		Normal							Normal								Normal
32	7.22533	4.56602	8.65324	7.37783	5.34069	6.90863		5.6	6.2	6.9	8.3	6.8	6.6		1312	1153	1377	1287	921	1623			495	460.5	453	344.3	459	371.3
Fat/weight%
week	HFD							HFD							HFD								HFD
24	27.3344	24.8092	26.0158	30.0023	29.9965	26.6228		11.3	10.7	7.2	11.1	11.6	10		1725	1722	1682	1754	2117	1637			852.8	990	837.8	1002	765.8	921.8
32	29.3738	28.855	27.2426	30.8184	32.0979	27.8332
Fat/weight%								HFD-E							HFD-E								HFD-E
week	HFD-E							10	6.8	6.7	8	8.7	7.4		1134	1181	1451	1305	1341	1644			741.8	528	714.8	925.5	515.3	684
24	27.0925	23.9606	22.2844	27.2292	24.5927	27.6395
32	27.4608	25.1969	21.8237	28.3474	24.7357	28.9255

## Sheet: Figure4
NLRP3 mRNA							IL-6 mRNA
Normal							Normal
1.1036	0.619377	0.893992	1.11858	0.905076	0.981308		0.690956	1.02337	0.646674	1.85889	0.745126	1.23447
HFD							HFD
1.52157	2.26315	1.63392	1.82555	1.83401	2.23716		2.02792	1.13288	2.61474	3.17358	1.31849	3.56085
HFD-E							HFD-E
0.956314	1.46296	1.62764	1.58313	0.976032	1.61888		0.854607	0.740264	1.04327	1.0562	1.49083	1.23209
IL-1β mRNA							IL-18 mRNA
Normal							Normal
1.29385	1.38671	0.557354	0.515842	1.12766	1.71912		1.07632	0.839602	0.833161	0.988514	0.520832	0.806176
HFD							HFD
5.75352	8.7207	8.74088	10.5155	5.37029	2.82843		1.46691	1.35295	0.990419	1.17918	0.861878	1.60492
HFD-E							HFD-E
0.477421	0.758734	2.06575	1.14605	0.776469	0.523042		0.759319	0.950074	0.728387	1.03049	0.870551	0.911021
