# Supplementary material for: Empagliflozin Attenuates Obesity-Related Kidney Dysfunction and NLRP3 Inflammasome Activity Through the HO-1–Adiponectin Axis
Source: Front Endocrinol (Lausanne). 2022 Jun 17;13:907984. doi: 10.3389/fendo.2022.907984 (PMC9248377; doi:10.3389/fendo.2022.907984)
Supplement: Supplementary file 2 [file Table_2.xlsx]

## Sheet: Figure3-原始数据-gene count
gene_name	FPKM.NK1	FPKM.NK2	FPKM.NK3	FPKM.NK4	FPKM.NK5	FPKM.EK1	FPKM.EK2	FPKM.EK3	FPKM.EK4	FPKM.EK5	FPKM.HK1	FPKM.HK2	FPKM.HK3	FPKM.HK4	FPKM.HK5
Gnai3	21.9936	22.6274	23.0822	24.4271	21.3127	22.3603	23.9741	23.2924	21.5407	26.1799	22.2912	23.9479	23.9145	23.7383	20.3934
Pbsn	0.0001	0.0001	0.0001	0.0001	0.0001	0.0001	0.0001	0.0001	0.0001	0.0001	0.0001	0.0001	0.0001	0.0001	0.0001
Cdc45	0.645652	0.70254	0.516558	0.477229	0.465207	0.462039	0.339961	0.334064	0.345207	0.463558	0.629439	0.476341	0.519573	0.543997	0.50417
H19	0.0001	0.0176914	0.0001	0.0001	0.0001	0.0001	0.0001	0.0001	0.0001	0.0360259	0.0295089	0.01767	0.0001	0.0001	0.0634314
Scml2	0.0168853	0.00680338	0.0613574	0.019466	0.059124	0.0205852	0.0103128	0.0001	0.0172051	0.00690264	0.0001	0.0001	0.0245419	0.0001	0.0114905
Apoh	4.54972	2.29731	5.23854	4.90634	5.38197	5.8649	8.59072	5.43398	3.52458	5.8575	9.60263	8.9863	7.58848	6.90228	8.31712
Narf	9.45304	11.4432	8.28008	7.44755	7.56248	6.37019	6.99994	6.30625	7.17353	8.17022	5.1488	5.05927	4.95772	6.35474	5.14196
Cav2	5.19574	6.56802	4.46497	5.15518	4.92914	4.06141	4.08886	5.42404	4.87698	5.64342	4.19171	4.12142	4.47422	3.95018	2.88504
Klf6	5.44137	5.99074	6.05909	6.77311	5.41445	7.07131	8.25369	6.12146	6.76006	9.97438	8.80821	9.79869	8.84668	7.875	6.38116
Scmh1	2.30008	1.97159	1.86319	1.70026	1.84445	2.04441	2.05277	1.85536	2.02611	2.11459	1.77928	1.4802	2.07529	1.48922	1.65452
Cox5a	72.3251	78.6481	74.1974	73.9735	71.3804	62.3282	64.123	56.0865	56.6955	56.7419	61.9155	67.7269	67.1708	68.5702	76.6954
Tbx2	11.0643	10.9046	9.62549	11.0353	11.8271	11.472	10.8345	13.0444	14.3244	13.1602	11.4177	10.3951	9.99169	12.1686	9.29646
Tbx4	0.0001	0.0001	0.0001	0.0001	0.0001	0.0131868	0.0001	0.0289286	0.0001	0.0001	0.0001	0.0001	0.0001	0.0001	0.0001
Zfy2	0.0001	0.0001	0.0001	0.0001	0.0001	0.0001	0.0001	0.0001	0.0001	0.0001	0.0001	0.0001	0.0001	0.0001	0.0001
Ngfr	0.164767	0.216445	0.295937	0.221939	0.396501	0.519943	0.507041	0.548245	0.612309	0.622286	0.889582	0.437214	0.634257	0.654998	0.897107
Wnt3	0.0001	0.0001	0.0001	0.0001	0.0001	0.0001	0.0001	0.0001	0.0001	0.0001	0.0001	0.0001	0.0001	0.0001	0.0001
Wnt9a	0.27773	0.335298	0.382288	0.428432	0.403083	0.201604	0.441456	0.440538	0.44361	0.50437	0.645742	0.300181	0.355341	0.214017	0.30102
Fer	0.967984	1.36029	1.14617	1.24767	1.0363	1.42115	1.32472	1.56777	1.1933	1.63428	1.62363	1.12635	1.2621	1.11949	1.23992
Xpo6	2.15687	2.38386	2.26291	2.26345	2.64006	2.17358	2.26257	2.23289	2.39413	2.43065	2.10435	2.25152	2.24939	2.11743	2.14908
Tfe3	2.56274	2.63474	2.65278	2.96087	2.68965	2.84174	2.52715	2.97408	2.72573	3.04844	2.80349	2.74393	2.95328	2.65397	2.7311
Axin2	0.157308	0.196008	0.159174	0.369287	0.155652	0.146935	0.0944976	0.597666	0.402324	0.253845	0.329731	0.0996071	0.210463	0.099009	0.153438
Brat1	1.98183	1.79682	1.86051	1.81292	1.98333	1.90201	1.75172	2.12384	2.12355	2.06367	2.11527	1.55712	2.03875	2.17726	1.72547
Gna12	29.1137	24.038	27.5254	28.2182	31.9175	36.4329	38.2133	34.0046	31.0997	41.9538	38.0987	35.0123	36.4289	30.7767	34.15
Slc22a18	183.447	146.982	174.249	176.293	198.689	167.166	166.222	158.38	155.366	165.388	157.285	176.34	180.513	177.534	176.624
Itgb2l	1.29036	1.29709	1.28373	1.0959	0.850083	1.24155	1.53582	1.55266	1.52629	1.57733	1.16753	1.20994	1.06998	0.948884	0.76965
Igsf5	19.4501	19.4033	19.674	22.5884	20.333	18.8236	18.9214	13.6569	16.2563	17.749	19.3062	18.4629	15.9028	17.7075	16.0368
Pih1d2	0.51573	0.747316	1.01594	0.43862	0.693692	0.934018	0.628699	0.678292	1.05897	0.592057	0.811143	0.621887	0.728375	0.467792	0.919621
Dlat	22.8205	22.7661	23.253	23.8195	24.0202	21.1433	22.4642	22.8861	22.0422	23.5702	19.889	21.2174	20.9765	19.4539	19.6802
Sdhd	200.536	215.951	195.138	203.023	190.906	180.575	179.006	171.654	155.471	176.68	174.123	179.954	188.544	181.068	178.746
Fgf23	0.0001	0.0001	0.0001	0.0001	0.0001	0.0001	0.0001	0.0001	0.0001	0.0001	0.0001	0.0001	0.0001	0.012326	0.0001
Fgf6	0.0001	0.0001	0.0001	0.0001	0.0001	0.0001	0.0001	0.0001	0.0001	0.0001	0.0001	0.0001	0.0001	0.0001	0.0001
Ccnd2	1.18098	1.67599	1.43349	1.49953	1.01639	1.43223	1.56482	1.16433	1.21835	2.16822	1.53335	1.50218	1.66296	1.48981	1.61241
Gpr107	3.82334	3.70546	3.70074	3.97918	3.66424	3.76743	3.96258	3.89407	3.80233	4.03928	3.83759	3.53971	3.98205	3.43352	3.51704
Nalcn	0.0001	0.00784509	0.0312875	0.0324553	0.00563965	0.0117916	0.0029669	0.0111435	0.0120713	0.0314047	0.00430998	0.0131332	0.0001	0.00346299	0.0111605
Btbd17	0.0001	0.0136559	0.0001	0.0516252	0.025824	0.0001	0.0001	0.0001	0.0001	0.0001	0.013903	0.0001	0.0001	0.0001	0.0195007
Slfn4	0.423527	0.316561	0.255439	0.356941	0.412257	0.214445	0.307225	0.604355	0.0569017	0.135886	0.271638	0.188296	0.0726089	0.295376	0.335778
Th	0.0001	0.0001	0.0001	0.0001	0.0001	0.0001	0.0001	0.0001	0.0001	0.037422	0.0001	0.0001	0.0001	0.0001	0.0001
Ins2	0.0001	0.0001	0.0001	0.0001	0.0001	0.0001	0.0001	0.0001	0.0001	0.0001	0.0001	0.0001	0.0001	0.0001	0.0001
Scnn1g	11.6324	13.2085	11.157	13.8044	11.8603	10.3395	9.93414	10.9406	12.0525	9.81784	9.75291	8.42571	8.9711	10.0903	4.58576
Drp2	0.0001	0.0001	0.0001	0.0001	0.0001	0.0001	0.0001	0.0001	0.00522216	0.00514374	0.0001	0.0102374	0.0001	0.0001	0.0001
Tspan32	0.123009	0.0695052	0.0868653	0.0429175	0.0617931	0.0531703	0.0920556	0.0477336	0.09718	0.16018	0.0912755	0.116502	0.0837741	0.0620224	0.100085
Lhx2	0.0001	0.0001	0.0001	0.0001	0.0001	0.0193323	0.0001	0.0335945	0.0001	0.0291163	0.0100864	0.0001	0.0001	0.0532342	0.057237
Clec2g	0.0001	0.0001	0.0001	0.0001	0.0001	0.0001	0.0001	0.0001	0.0001	0.0001	0.0001	0.0001	0.0001	0.0001	0.0295292
Gmpr	25.8751	26.4434	29.7491	31.2924	28.9098	26.117	26.188	26.2805	25.6319	28.0403	30.426	27.2192	26.7876	26.6404	36.9044
Glra1	0.0001	0.0001	0.0001	0.0001	0.0001	0.0001	0.0001	0.0001	0.0001	0.0001	0.0001	0.0001	0.0001	0.0001	0.0001
Mid2	2.55146	2.99345	2.63321	2.68872	2.9713	2.35344	2.43538	2.51561	2.96829	3.0636	3.07045	2.85445	2.86372	2.43014	2.13894
Trim25	6.5128	5.82562	14.2844	5.58415	14.5573	17.6577	19.1533	7.67763	15.7781	8.93405	16.2157	16.1205	18.9059	16.2692	15.4662
Dgke	0.717682	1.08958	0.869341	0.946781	0.88694	0.353291	0.452339	0.687056	0.798674	0.824346	0.867135	0.621562	0.467653	0.331797	0.432429
Scpep1	56.4644	58.5334	57.6784	53.4141	65.4216	56.1475	58.3079	51.4384	52.3717	59.9891	55.9129	60.0875	58.9865	55.9947	51.5148
Mnt	4.8394	3.6154	3.76485	3.37726	5.36436	5.55419	5.11643	6.67536	7.28476	5.06936	7.78753	5.41007	4.71845	5.58324	4.37573
Itgb2	2.76985	2.39794	1.58861	1.45408	1.41256	2.79572	3.97209	2.61578	2.31628	3.12812	3.40345	3.23983	3.12747	3.34897	3.7691
Hddc2	1.6427	1.57166	1.89421	1.7551	1.75812	1.43221	0.957871	1.87449	1.2146	1.20943	1.30561	1.48392	1.58597	1.22726	1.7386
Tpd52l1	11.0022	10.6969	10.162	12.5332	9.73077	8.28196	7.33708	8.24439	9.30767	8.19734	8.68053	7.80782	7.7077	9.6184	8.14111
Pemt	0.401255	0.689379	0.605152	0.599299	0.48551	0.203061	0.402405	0.449615	0.445171	0.414452	0.474964	0.405447	0.624709	0.465061	0.650035
Cdh1	28.9878	35.3727	32.6003	34.4245	27.6283	28.2671	28.8945	36.306	37.2423	36.4198	33.4808	27.1693	30.0663	29.28	19.1144
Cdh4	0.434306	0.550692	0.355092	0.333162	0.463213	0.358684	0.292488	0.282918	0.600779	0.501865	0.382862	0.233454	0.267833	0.36863	0.33224
Ckmt1	18.7907	20.3027	19.3693	19.025	16.155	12.4514	10.3406	15.8955	14.5676	11.6641	12.944	11.1355	13.7094	11.4409	6.59845
Bcl6b	1.76993	3.84116	3.31965	3.14906	2.59191	1.95663	1.70706	1.88222	2.0077	2.66499	2.4115	2.27364	2.69848	2.74175	2.18136
Clec10a	0.10492	0.286532	0.191451	0.255278	0.168112	0.315456	0.439973	0.33367	0.18546	0.368736	0.358894	0.317707	0.276942	0.331257	0.46625
Alox12	1.0227	0.894332	0.744918	1.1473	0.857576	0.935269	0.956782	1.15638	0.985904	0.791487	1.11033	1.08446	0.790482	1.08849	1.08398
Arvcf	6.49225	4.0873	4.23813	5.1155	4.9021	6.28322	5.10488	6.20961	4.17265	3.99071	6.55482	5.2093	5.47428	5.67	5.51506
Comt	87.6083	110.424	84.7927	79.6446	86.7033	100.2	100.445	89.6778	72.5822	83.5491	127.911	113.218	99.5273	116.954	119.645
Rtca	12.6865	11.9059	13.427	14.305	16.0176	10.3128	11.0487	12.0407	12.3856	12.0343	11.7802	11.5078	12.6262	12.2934	13.3087
Dbt	28.8324	27.6647	30.5634	30.9985	30.0452	26.1445	26.4897	26.5851	26.4483	27.4734	22.7259	26.9059	27.1357	23.7799	22.3037
Dazap2	77.1751	78.0449	77.5389	78.6509	81.1744	73.8819	73.4964	76.9173	76.0522	75.6078	71.3217	72.4416	71.7913	69.7843	66.6087
Mcts1	10.8849	9.93289	9.33809	10.0984	8.85567	9.72457	9.52845	8.93525	8.74573	11.4294	6.80581	9.51293	10.0672	8.62689	8.58892
Rem1	1.23049	1.00226	1.80839	1.5808	1.45461	1.50673	1.47388	0.987206	1.50408	1.52688	1.35605	1.04732	1.53784	1.40627	1.93809
Rnf17	0.0086859	0.0299274	0.0100574	0.029434	0.00499663	0.0057085	0.00736083	0.00696103	0.0174038	0.0211488	0.0001	0.00248735	0.00761218	0.0001	0.00875253
Trappc10	8.3141	8.59103	8.77536	8.57254	9.43288	8.5006	8.6646	8.5305	8.83709	9.61377	8.54338	8.75074	8.59859	7.88484	7.85059
Ccm2	3.84169	3.94567	4.52073	4.23705	3.82405	3.40357	3.34098	4.09606	3.49385	4.06465	4.2883	3.18163	4.09858	3.89619	4.25373
Wap	0.0001	0.0001	0.0001	0.0001	0.0001	0.0001	0.0001	0.0001	0.0001	0.0001	0.0001	0.0001	0.0001	0.0001	0.0001
Tbrg4	7.28323	8.43667	7.6141	8.15217	7.75348	7.68026	7.63307	7.36146	5.35423	6.78194	6.50827	7.38887	6.70828	7.11704	8.01649
Tmprss2	21.5508	26.2593	21.0365	22.44	22.2756	19.9603	19.6891	24.3286	22.9058	23.6536	18.128	19.5485	20.8317	19.0368	13.9892
Mx1	0.258511	0.401691	0.349757	0.339998	0.263057	0.239128	0.435029	0.472548	0.25286	0.517544	1.03985	0.684436	0.585339	0.539454	0.597394
Fap	0.0001	0.0542142	0.0250087	0.0436798	0.033355	0.0117129	0.0417732	0.0001	0.0216423	0.0358561	0.061468	0.0149672	0.0317589	0.0460786	0.103242
Gcg	0.0001	0.0001	0.0001	0.0469741	0.0001	0.0600381	0.0001	0.0001	0.0001	0.0001	0.0001	0.0001	0.0001	0.0001	0.0001
Ndufa9	80.1798	87.8508	82.7699	79.2115	72.7336	73.3335	73.3121	69.5219	67.482	72.186	72.6587	77.8683	81.5536	73.8038	74.3059
Egfl6	5.16435	9.74811	7.1385	9.48209	3.10331	3.00096	1.36877	4.13409	4.99549	3.21978	4.13079	1.87153	4.05582	2.42366	1.68969
Lck	0.687795	0.769146	0.645679	0.666741	0.651588	0.427909	0.97146	0.543437	0.563629	0.828978	0.907978	0.668196	0.942227	0.575244	0.876666
Tssk3	0.0001	0.024916	0.0001	0.0001	0.07387	0.0001	0.0001	0.038433	0.0001	0.084444	0.051451	0.0001	0.0001	0.0001	0.0001
Cttnbp2	2.23678	1.80457	1.28036	1.4764	1.58774	1.8787	2.06756	1.80743	1.79546	1.62259	1.64234	1.53508	1.83743	1.2955	1.44453
Galnt1	21.9672	22.3801	26.6686	24.9409	25.1021	18.6531	21.2966	19.8139	18.8877	24.8407	20.5409	20.5019	18.9639	18.9924	22.2842
Myf5	0.0001	0.0001	0.0001	0.0001	0.0001	0.0001	0.0001	0.0001	0.0001	0.0001	0.0001	0.0001	0.0001	0.0001	0.0001
Mkrn2	3.05338	2.98494	3.19091	3.36923	3.76152	2.83233	2.85951	3.65468	3.91841	3.38529	3.13611	2.93287	2.90559	3.36833	2.78385
Pparg	0.330359	0.492148	0.570698	0.510993	0.419066	0.493325	0.607413	0.471681	0.800965	0.660084	0.550098	0.384184	0.83571	0.50846	0.732421
Raf1	10.7115	10.8927	12.62	12.1967	11.4042	10.6671	10.9093	10.0813	8.99034	9.50875	11.3703	10.7205	10.806	9.67366	10.4806
Septin1	1.89899	1.67312	1.78634	1.69901	1.36325	1.1971	1.53848	1.53643	1.33608	1.75543	1.74225	1.55403	1.86641	1.19144	1.6045
Pdgfb	3.41976	3.81806	3.58427	3.86795	3.26272	4.00863	4.45775	3.58711	3.76571	5.27953	5.4129	4.39866	4.47868	4.32086	5.85498
Acvrl1	2.02599	1.88129	1.32561	2.62711	1.34258	2.36687	1.71091	1.38019	1.45453	1.88108	2.03282	1.30848	2.22294	2.1005	2.59099
Grasp	2.21303	1.70923	1.69176	2.36213	2.09834	2.15691	1.66285	1.42751	1.89007	1.89673	1.69931	1.30846	1.64166	1.84508	2.26064
Acvr1b	10.3449	11.9999	11.9398	11.7037	11.9998	10.8279	10.91	13.0673	14.7308	13.4367	10.6405	10.9442	11.2174	10.0939	8.12652
Tom1l2	13.1111	12.6001	12.6897	12.736	12.0663	11.4892	12.1891	12.6965	12.9795	13.6206	11.3724	11.1517	11.8882	10.5991	8.70901
Gpa33	0.379215	0.0530379	0.0740668	0.0342873	0.11733	0.112058	0.11514	0.153961	0.0001	0.0001	0.142226	0.106553	0.152341	0.286341	0.0944932
Zfp385a	2.14354	3.49033	2.06002	2.11196	2.38929	2.56944	2.63652	2.81484	2.83852	3.0715	3.25554	2.39507	2.87741	2.19863	2.58419
Itga5	1.32221	1.77176	1.70992	2.31688	1.53575	1.84116	1.787	2.30782	2.10968	2.50264	2.55893	1.83024	1.93593	2.18726	2.57323
Gabra2	0.0001	0.0001	0.0001	0.0001	0.0001	0.0001	0.0001	0.0001	0.0001	0.0001	0.0001	0.0001	0.0001	0.0001	0.0001
Wdr77	2.09697	5.50118	2.58382	2.43161	2.67768	5.0093	3.10685	4.73912	4.37596	3.05045	4.88146	2.65544	5.3106	3.59677	5.06897
Adora3	0.0118449	0.0116709	0.0485069	0.00625835	0.012633	0.0417109	0.106852	0.0263846	0.0241951	0.0506491	0.0356045	0.0519561	0.0801702	0.0725065	0.0822948
Atp5pb	93.7176	100.131	85.0852	92.6737	89.8625	85.1064	73.9534	82.6476	70.8435	79.3143	82.694	89.2163	79.9793	81.9674	79.3214
Sox9	0.080115	0.051132	0.085854	0.108846	0.05591	0.166153	0.274664	0.28291	0.162176	0.56511	0.670373	0.559252	0.428046	0.209537	0.526575
Hnrnpd	5.93434	7.19204	7.22846	7.6991	9.0645	5.56639	5.90299	7.6824	8.1222	7.21513	6.51063	6.57238	6.31752	5.01455	4.75948
Dynlt1c	5.65896	4.42952	4.54846	4.69058	4.9176	5.68346	4.45826	5.6235	4.7912	4.26594	4.41005	4.0099	3.83419	4.06885	4.72608
C1d	6.56719	5.2054	6.91958	11.1969	6.70772	9.23929	5.03779	5.66637	8.42722	8.35332	6.78874	9.88852	5.39798	9.46271	6.7414
Gm2a	56.7673	54.5658	54.3183	54.844	60.6045	48.4202	51.741	49.5448	52.7703	55.4802	44.389	47.7041	50.6258	51.8739	55.1361
Krit1	1.46968	1.29345	1.34349	1.49001	1.07272	1.30621	1.37392	1.24959	1.07299	1.1744	1.15705	1.10228	1.43129	1.12397	1.26054
Clcn4	7.77638	8.00978	8.73839	8.07115	8.5005	7.99986	8.16813	8.06575	7.95603	9.46859	8.72053	8.54647	8.35633	7.86228	6.98417
Vmn2r88	0.0001	0.0001	0.0001	0.0001	0.0001	0.0001	0.0001	0.0001	0.0001	0.0001	0.0001	0.0001	0.0001	0.0001	0.0001
Grm6	0.0001	0.0001	0.0001	0.0001	0.0001	0.0001	0.0001	0.0001	0.0001	0.0001	0.0001	0.0001	0.0001	0.0001	0.0001
Sema4f	0.0001	0.0001	0.0001	0.0001	0.0403525	0.0423901	0.0001	0.0001	0.0165719	0.0223371	0.0249617	0.0001	0.00989214	0.0185191	0.0159787
Hk2	0.0699964	0.0713079	0.0433522	0.0735873	0.0237616	0.126932	0.120708	0.0988405	0.0942567	0.140311	0.180341	0.0751639	0.104149	0.0984175	0.170064
Myo18a	7.8879	9.0366	8.91568	9.44282	11.4558	9.84286	10.5338	11.3068	11.0663	10.2452	11.5697	10.3702	10.3247	9.29369	7.77588
Sez6	0.0001	0.0001	0.0001	0.0078171	0.0001	0.00776087	0.00794871	0.0001	0.00736332	0.00766773	0.0306694	0.0001	0.0361574	0.0001	0.0001
Haao	33.7787	23.5317	37.5606	35.4218	37.508	34.8757	34.4099	30.4864	32.0154	30.7788	26.4511	33.8888	33.0774	36.8772	39.4177
Cd52	6.79021	9.26462	6.17905	5.18864	5.87055	7.84726	12.5722	8.01026	6.58806	7.57253	11.7909	9.62192	8.59509	7.18548	13.9355
Abhd15	0.560694	0.591076	0.734754	0.392545	1.09525	0.379542	0.4288	0.491496	0.9097	0.805755	0.487888	0.452015	0.41816	0.362897	0.297485
Hoxb6	12.7257	16.607	14.013	17.4205	11.0377	11.4649	8.98475	11.6238	13.4665	10.9052	12.4298	10.735	11.7085	11.2968	10.8338
Loxl3	0.571278	0.432772	0.452961	0.432565	0.805817	0.522436	1.04378	0.635858	0.529186	0.590593	0.842676	0.501003	0.451763	0.420558	1.1251
Tcl1b5	0.0001	0.0001	0.0001	0.0001	0.0001	0.0001	0.0001	0.0001	0.0001	0.0001	0.0001	0.0001	0.0001	0.0001	0.0001
Btn1a1	0.0001	0.0001	0.0001	0.0001	0.0001	0.0001	0.0001	0.0001	0.0001	0.0001	0.0001	0.0001	0.0001	0.0001	0.0001
Kat2b	10.7359	11.7963	12.9318	13.6474	13.9174	10.5108	11.0044	11.2927	12.1873	12.2883	12.291	11.6246	12.055	10.3067	8.99575
Rab5b	33.1466	32.1958	32.8596	32.6386	34.2162	31.1812	33.0494	34.8906	35.7522	30.8624	28.1643	31.6663	33.0692	30.919	28.415
Cryba1	0.0001	0.0001	0.0001	0.0001	0.0001	0.0001	0.0001	0.0001	0.0001	0.0001	0.0001	0.0001	0.0001	0.0001	0.0001
Dnmt3l	0.0370906	0.0001	0.0001	0.0001	0.0249141	0.0001	0.0001	0.0001	0.0286964	0.0292392	0.101384	0.0001	0.0458335	0.0001	0.0001
Aire	0.0001	0.045512	0.0237288	0.0122897	0.0366853	0.0001	0.0001	0.0001	0.0225439	0.0115848	0.0001	0.0001	0.0273624	0.0518674	0.0112894
Icosl	1.31715	1.52243	1.39638	1.76084	1.82334	1.69121	1.77603	2.37428	2.01964	2.17531	2.29961	1.336	1.78642	1.59007	1.62107
Spg7	17.3354	16.8602	18.1369	15.5137	15.8416	18.1492	18.302	18.869	17.4907	18.1795	18.4617	17.5839	20.5981	16.4923	16.2247
Sult5a1	0.16653	0.105387	0.354391	0.277118	0.337001	0.21095	0.385514	0.0925263	0.165135	0.271647	0.352812	0.212305	0.243829	0.287368	0.356608
Rpl13	58.6176	65.1088	63.3692	65.7606	61.437	57.3674	59.3738	60.5619	59.1851	55.1797	65.1953	60.701	62.6054	60.5483	70.0257
Chmp1a	17.3786	17.6587	17.7166	20.0868	19.0995	16.5693	17.1606	17.3467	15.8244	19.421	17.9723	17.8449	18.4819	17.2386	18.4351
Rpa1	4.21367	4.54334	4.64528	4.90821	4.44538	3.76432	3.84408	4.73526	5.93945	6.56332	4.04787	5.81851	3.9448	5.21774	2.98287
Serpinf1	0.984469	0.695756	0.943965	0.773898	0.804486	0.636601	0.828065	0.83734	0.681501	0.630721	0.808578	0.696551	0.487621	0.467478	0.935205
Tubgcp3	4.34629	3.43217	3.91438	4.24481	4.02052	3.37409	3.55459	4.21868	3.75806	3.76766	3.45546	3.89965	2.86598	3.15398	3.29145
Oprm1	0.0001	0.00541506	0.0001	0.011405	0.0001	0.00269795	0.0001	0.0001	0.0001	0.0001	0.00353066	0.0001	0.0001	0.0001	0.0001
Polr3d	4.35065	3.711	3.86542	4.26251	4.85393	4.169	4.39411	4.16058	3.95244	4.49494	3.69924	5.3199	4.53004	3.76586	3.95785
Tcf7	0.399154	0.298536	0.408439	0.49445	0.266073	0.317861	0.500796	0.766257	0.546143	0.622131	0.651192	0.295204	0.526213	0.28775	0.724715
Ddx3x	33.4283	37.2547	40.0035	41.1648	44.4654	31.0455	35.0152	37.3783	40.1293	43.9266	40.3096	39.6264	33.6317	33.1996	29.1636
Il12rb1	0.0814833	0.103373	0.0380657	0.0153497	0.0230337	0.0865028	0.0426198	0.0568168	0.0322278	0.105584	0.032305	0.0749108	0.0697418	0.0233948	0.021039
Slc5a5	0.028717	0.042377	0.056281	0.0001	0.0001	0.030634	0.0001	0.0001	0.0001	0.0001	0.045399	0.029903	0.0001	0.0001	0.044245
Kcnn3	0.0817232	0.0547407	0.0666751	0.0898319	0.128781	0.0383965	0.0404136	0.126875	0.130617	0.0192114	0.0159143	0.0861407	0.0388795	0.0267948	0.066434
Usp32	6.75858	7.24664	6.93372	7.11095	7.13147	7.05069	7.34906	7.15694	7.93445	8.02125	8.18858	7.36685	7.767	6.86111	5.8713
Car4	97.8343	85.349	101.46	84.7227	95.6298	101.572	84.3731	78.5432	64.5566	66.8631	115.917	86.9947	80.2927	92.8322	120.32
Txnrd3	6.96779	6.63905	7.92981	8.06077	9.9605	7.67591	7.14433	10.234	10.3137	8.54787	7.75849	7.33228	6.18072	6.52393	6.37566
Fasl	0.0001	0.062676	0.164002	0.024269	0.0001	0.0001	0.194016	0.174536	0.116448	0.223491	0.240189	0.112766	0.081049	0.087921	0.208234
Zfp512b	6.23871	6.3432	6.69553	6.13047	8.0592	4.88413	5.76295	6.34488	6.59386	6.23445	6.05617	5.84203	5.2206	4.20029	4.55804
Dnajc5	5.09401	6.42001	6.09577	6.42771	5.89479	4.9537	4.93015	5.54315	5.13932	5.91306	4.46989	5.20076	4.86191	5.00561	4.98425
Tpd52l2	6.6768	4.9528	4.20662	4.80799	5.25121	3.64735	3.8157	3.72789	4.96744	3.38294	4.17072	5.13139	4.92271	5.24473	6.14377
Fmr1	3.37101	3.56151	3.53978	3.4661	3.19924	3.51645	3.50685	3.34266	4.10602	4.14039	3.24485	3.37044	3.81635	3.19296	2.66679
Bcl11a	0.0168356	0.0100591	0.0292783	0.016296	0.0266075	0.0109125	0.0171492	0.0305064	0.00684814	0.0215687	0.0248776	0.0182757	0.0396069	0.0280112	0.0169697
Il4	0.384237	0.171508	0.297889	0.196422	0.315	0.235906	0.262614	0.180929	0.197159	0.223666	0.188967	0.21349	0.173851	0.232198	0.215877
Pxmp4	49.279	47.3274	50.9393	44.2683	51.617	48.1061	51.9738	52.1206	51.547	50.1182	49.5502	53.1034	48.7405	60.7798	56.3723
Dlg3	3.46882	3.92696	1.8636	3.7545	3.86504	3.71221	2.98872	3.9452	3.61545	3.31557	3.37884	3.01731	3.27891	3.10387	2.53062
Gnb1l	0.523135	0.419791	0.707252	0.821379	0.677436	0.250037	0.418909	0.618421	0.246898	0.477387	0.516795	0.471128	0.551385	0.420924	0.34548
Dbh	0.0001	0.0001	0.0001	0.0001	0.0001	0.0001	0.0001	0.0001	0.0001	0.0290683	0.0001	0.0001	0.0001	0.0001	0.0001
Mmp11	1.19532	1.35228	1.4919	1.45914	1.66231	1.07089	0.915018	1.42168	1.19843	0.913043	1.893	0.637565	1.57458	1.3398	1.66378
Smarcb1	3.33506	2.78861	2.40843	3.13187	2.62997	3.66653	3.3992	2.66776	3.11414	3.03778	3.07554	3.414	3.21607	3.18126	3.24855
Vpreb3	0.0001	0.151994	0.225722	0.0652033	0.0001	0.0001	0.0796486	0.0882905	0.0638304	0.0001	0.100055	0.0001	0.0304601	0.11253	0.0001
Hip1r	6.80669	7.42801	7.50791	7.17385	6.96514	6.35324	5.81739	7.53875	6.59691	7.19745	6.24902	6.45914	6.70126	5.87908	5.28278
Nsun5	2.25678	1.81229	2.21615	1.96554	2.00706	2.0601	2.23137	2.2527	2.15681	2.17088	2.11588	2.2226	2.46113	2.56868	2.48201
Top1mt	14.3099	13.7033	14.2972	13.4615	17.1804	14.3235	16.8357	16.5395	14.579	13.6811	13.4956	14.8752	14.2923	13.9228	14.4048
Hoxa10	10.0405	8.55783	9.77517	9.86533	9.04844	10.0415	9.23958	10.2061	9.42368	8.79172	9.2221	9.80428	9.8081	10.6982	9.96406
Hoxa4	1.82095	1.30841	1.16456	1.19898	0.884418	1.67221	1.3637	1.44982	1.60252	0.61558	1.11978	1.37109	1.64173	1.50414	1.84489
Gm38393	0.0001	0.0001	0.0344314	0.0001	0.0337166	0.131231	0.120506	0.0981593	0.176011	0.310627	0.137464	0.156484	0.0001	0.0001	0.0001
Mmp14	0.847486	0.893236	1.06528	1.20418	1.21675	1.31033	1.20121	1.09191	1.41196	1.97888	1.95541	0.9946	1.18589	1.23688	2.27141
Slc7a7	47.5894	45.8574	40.4679	39.7991	49.5494	53.1299	39.6279	44.714	37.3157	39.7458	36.9346	45.7649	48.4914	38.1671	25.9812
Oxa1l	17.7736	16.631	16.2291	17.7836	19.0329	18.093	17.2539	17.2026	16.092	15.9359	16.7177	16.8046	18.1686	16.8607	16.9568
Heatr6	2.17245	2.157	1.99296	2.05875	2.25406	2.51392	2.40797	2.5475	2.24	1.97747	2.15665	2.91518	2.55438	2.39647	2.1587
Ccl3	0.218779	0.814356	0.07184	0.377428	0.503271	0.69221	0.299961	0.346159	0.49886	0.181741	0.236302	0.404728	0.330099	0.28192	1.18647
Wfdc18	0.0001	0.0001	0.0001	0.0001	0.0001	0.0001	0.0941346	0.0001	0.0001	0.0001	0.0001	0.0001	0.0001	0.0764158	0.050688
Icam4	0.0001	0.0681264	0.108595	0.210098	0.190032	0.0197279	0.0001	0.0886377	0.0658758	0.0668083	0.0557406	0.0758185	0.235725	0.083716	0.0192993
Ilf2	3.66346	4.18882	3.82872	4.17364	3.95906	3.23205	3.22495	3.83808	3.30734	3.39662	3.45672	3.27913	3.36754	3.1076	3.19435
Chtop	6.47414	6.40482	7.64235	7.76356	6.52601	5.57025	7.17883	6.44683	6.47928	7.56546	6.11896	6.08906	7.61354	6.06782	5.35757
Snapin	12.0663	11.695	9.62677	9.59033	5.74253	6.49441	8.90983	5.60769	9.78282	8.13175	10.5617	8.43424	11.1593	5.58928	9.26025
S100a4	5.11672	4.72896	4.63191	5.28943	5.14287	3.66236	5.7623	4.39401	3.73631	5.04726	7.32136	5.36813	6.23027	3.34093	5.97242
S100a3	0.0001	0.0001	0.0001	0.0176065	0.0001	0.0001	0.0001	0.0001	0.0168958	0.0165376	0.0214827	0.0001	0.0001	0.0128221	0.0001
S100a5	0.0001	0.0001	0.0001	0.0001	0.0001	0.0001	0.0001	0.0001	0.0001	0.0001	0.0001	0.0001	0.0001	0.0001	0.0001
S100a6	1.85161	3.08872	3.35935	3.11942	2.56797	2.672	2.50487	6.01317	3.15284	3.509	5.27378	2.71568	3.56982	3.16886	7.03985
Scn4a	0.0298077	0.0356391	0.0444777	0.0199814	0.0216194	0.0426223	0.0283646	0.0209354	0.0503251	0.0229107	0.0365931	0.0715697	0.0222969	0.0140637	0.0236623
Icam2	2.32324	2.20229	2.52168	2.56048	2.47626	2.93671	2.52526	2.49658	2.11047	2.35876	3.13627	2.58595	3.29746	2.48998	3.1276
Mapk7	1.08235	1.28643	1.20814	1.63527	1.49508	1.04939	1.26807	1.50116	1.46226	1.49946	1.66352	1.4789	1.02527	1.32882	1.38847
Epn2	4.06357	4.38039	3.37161	3.28139	4.22943	2.39772	4.13643	4.20001	2.98785	1.94783	4.39944	4.58635	4.15494	4.4878	4.01415
B9d1	5.20172	5.4094	6.2388	5.04708	5.22441	4.39755	4.25482	5.08188	4.84799	4.61529	6.35364	5.17082	4.80792	4.3415	5.66111
Sec24b	5.88226	6.12249	6.08619	6.18882	5.59201	6.07033	6.53467	6.12099	6.62179	6.75384	6.25304	5.588	6.90454	6.84919	5.51702
N4bp3	3.09153	2.29083	2.92707	3.27168	3.11761	2.30189	2.62077	2.91641	3.37927	3.20877	2.60799	2.64647	3.08556	2.43664	1.88181
Rmnd5b	8.62285	8.12706	10.5578	11.5156	12.2501	9.56856	8.65187	12.8969	10.516	10.7273	12.6065	12.0904	9.84801	8.93093	11.8153
Nhp2	24.7469	27.2135	30.2134	34.3164	27.295	21.6564	23.3257	23.2507	25.7832	24.9566	29.2415	21.1065	19.5777	26.4809	35.4993
Vps9d1	4.67001	3.2896	3.6249	3.90656	4.14652	3.20378	3.81619	3.17484	3.58782	4.07567	3.07892	3.50442	3.52909	2.91229	3.11657
Zfp276	2.11093	2.30204	2.16298	2.13453	1.93005	1.81641	1.85838	2.0393	1.82688	2.00395	1.75393	2.25562	2.15588	1.85885	1.87245
C1ql4	0.252534	0.202177	0.493374	0.314166	0.219514	0.325539	0.2676	0.362504	0.317771	0.153509	0.245878	0.55578	0.504213	0.366504	0.17578
Mfsd10	2.03828	1.9498	1.43696	2.28694	1.95451	2.0025	1.86077	2.41114	1.65487	2.17178	2.20321	2.37632	2.28341	2.21965	2.59505
Luzp1	4.29109	5.04551	4.91317	5.07436	4.11979	4.28757	4.13576	4.90045	5.00417	5.37209	2.26811	4.74443	4.7942	4.65336	3.80828
Slc13a2	25.4218	16.2985	17.4243	17.0403	21.1054	31.288	34.9689	35.3687	44.7125	37.9398	21.5145	25.2293	30.0846	33.9735	25.8725
Kctd10	6.27959	6.88984	7.66986	8.34359	6.88204	7.49224	7.67212	7.09281	7.15194	8.41939	7.48517	7.15412	7.83549	7.43257	8.49244
Poldip2	26.7151	26.5042	25.626	27.3533	27.7773	25.5108	24.3437	25.1622	25.6122	25.5747	23.8022	25.3052	24.7424	25.8386	24.3934
Sebox	0.0001	0.0001	0.0001	0.0001	0.0001	0.0001	0.0001	0.0001	0.0001	0.0001	0.0001	0.0001	0.0001	0.0001	0.0001
Ift20	15.6602	15.716	17.2931	17.0766	14.1086	13.2011	14.1709	12.607	11.4621	10.0942	14.1966	15.1116	14.1525	14.9562	14.2055
Col6a1	2.89625	2.26997	3.88509	4.44281	4.68159	3.03922	3.33117	2.67887	3.20263	3.81658	4.40392	2.54981	2.93951	2.44376	6.02814
Pcbp3	6.53012	6.45135	5.97126	6.03743	6.53468	5.36996	6.07117	6.15354	7.62347	5.84415	5.9695	5.85641	6.24412	4.89812	5.1987
Lgals9	6.20269	5.4343	6.45292	6.53098	6.7679	5.55775	5.77628	5.86778	5.96215	6.77423	7.34409	6.0471	6.57464	6.04601	8.33472
Araf	9.68956	9.48103	9.13425	9.81137	9.30165	9.6971	8.88282	9.50891	9.45979	10.1552	9.83377	9.69971	9.41732	9.4575	9.54248
Cfp	2.56692	2.04123	2.07421	1.97341	1.67049	2.31939	2.08354	2.05266	1.71584	2.69697	2.40253	1.83485	2.7331	2.26425	2.98493
Timp1	0.175225	0.241857	0.306633	0.157122	0.0001	0.695599	0.773571	0.832744	0.506897	1.84632	3.93749	1.90246	1.08626	0.538042	4.18044
Uxt	6.23825	5.56174	5.5786	6.42505	5.80162	5.07402	5.07835	4.50067	4.91296	4.58878	5.59564	4.52734	5.28581	5.51051	5.41228
Cnnm3	1.83584	1.97998	2.3662	2.29198	2.50017	2.52527	2.1441	2.46163	2.59491	3.07957	2.54187	2.07064	2.85392	1.82175	2.37759
Lman2l	4.67659	4.61018	3.88127	3.69695	3.88369	4.39448	4.21674	4.38313	3.54756	4.83825	4.20527	4.30089	3.97055	4.22696	3.7483
Mcm3ap	3.6959	3.10153	3.57347	3.69724	3.00041	3.91091	4.0241	3.70405	3.57299	4.32426	3.73039	3.6166	3.67863	3.53218	3.23097
Pcnt	2.14124	2.14491	2.53972	2.13874	2.39315	2.29653	2.19409	2.57414	2.68854	2.76345	2.39903	2.32728	1.92107	1.71932	2.03515
Ftcd	8.98528	6.82772	8.66246	6.48452	6.86506	7.84896	7.70664	6.70124	7.38886	5.59516	6.46786	8.12837	9.28195	7.86446	6.71521
Mxd1	1.71512	1.70588	1.94993	1.81892	1.90841	1.64471	1.59326	1.50405	2.09184	2.56604	0.962439	1.65589	1.55453	1.39934	1.64026
Gmcl1	2.79306	2.62552	2.7088	3.06467	2.82274	2.72662	2.32687	2.71758	2.43473	2.90716	2.49038	2.81287	2.78585	2.37877	2.33738
Snrnp27	13.8448	13.2165	15.1457	14.1899	13.9191	14.0343	13.7936	12.8451	13.6173	11.9777	13.9779	14.2567	13.5483	11.7058	15.1383
Oas1c	1.73217	1.52304	1.56738	1.74421	1.78984	0.921574	1.1105	1.22573	1.25247	1.14396	1.59802	1.06761	1.23356	1.25089	1.17839
Oas1h	0.0001	0.045826	0.0001	0.0001	0.0001	0.0001	0.016552	0.0001	0.0001	0.0001	0.02527	0.0001	0.0001	0.0001	0.0001
Ocrl	2.00621	2.23336	2.37187	2.22971	2.54173	2.18899	1.92321	2.54937	2.57484	2.21735	2.21165	1.99805	1.93911	1.8918	1.69562
Calm1	30.5693	19.8346	14.6791	33.5343	13.6205	15.3617	15.0483	14.8259	20.6429	21.8598	34.2636	15.4624	35.4909	19.8773	13.3404
Agpat3	38.0763	38.7705	40.3311	41.5352	44.4974	37.6231	36.0251	39.062	38.6422	44.9114	40.5989	36.0276	37.9984	37.1354	32.6939
Slc26a3	0.0415989	0.00654241	0.0001	0.0214618	0.0148462	0.0001	0.0001	0.00772414	0.0001	0.0001	0.00695716	0.0102573	0.00684736	0.016264	0.0111565
Sema6b	0.406348	0.554181	0.66623	0.618988	0.664154	0.630482	0.567184	0.48042	0.625429	0.482914	0.636609	0.418539	0.47975	0.490392	0.536734
Uhrf1	0.292369	0.349674	0.291627	0.279535	0.235306	0.347133	0.305055	0.544179	0.223084	0.590332	0.571448	0.359725	0.59388	0.243588	0.462083
Dpp9	3.81579	4.26808	3.77784	4.29517	3.91956	4.77677	4.67202	4.25639	4.092	4.47806	4.08883	4.40878	4.53695	4.54116	4.10574
Ramp2	5.59927	2.08416	2.37811	3.66745	2.5169	6.09941	3.67465	5.67019	4.20015	3.64024	3.38132	3.0298	3.25216	3.48045	2.92157
Lsr	10.9496	11.6994	12.7987	13.3458	12.4953	12.7532	12.953	15.1651	11.9908	15.0386	14.2213	13.3309	12.434	13.9058	12.9776
Gramd1a	3.62843	3.99958	5.46448	5.69154	4.64613	3.66189	2.78167	3.29232	4.96669	6.44256	5.34779	5.07424	5.0235	4.45955	3.03734
Hpn	40.7158	47.9136	47.3426	52.9892	59.5202	47.5915	43.8248	43.8904	49.5164	51.3836	50.1918	42.5207	47.7567	41.4067	55.507
Gabrg1	0.0484776	0.0100804	0.0170971	0.0390526	0.012016	0.0001	0.0001	0.0187548	0.0229316	0.00938557	0.0001	0.0001	0.0001	0.0001	0.00984677
Ckb	18.2119	16.1766	21.0567	26.0168	12.4267	9.85306	8.30878	14.2465	13.8593	11.5131	13.7716	10.2431	16.771	10.7489	12.1247
Sp1	4.83721	5.09462	5.75076	1.74713	4.85688	5.0047	5.2546	5.75436	6.19928	6.82012	6.36381	5.66531	5.08009	4.92755	4.44911
Itgb7	0.732712	0.894216	0.688629	0.412709	0.33739	0.522857	1.6019	0.930351	0.671864	1.26719	1.30867	0.968059	0.94317	0.928839	1.2658
Myg1	7.75473	6.59403	8.10615	8.51295	8.75702	7.53241	6.79863	7.87714	8.43224	7.71394	8.82615	8.05714	7.72364	8.21971	7.29651
Rarg	3.457	3.39814	3.10292	3.81082	2.76379	3.27075	3.41682	3.90379	3.70436	3.72402	3.82031	2.84352	3.1626	3.97729	4.37069
Pfdn5	76.7798	76.067	74.564	80.9984	74.5142	76.0309	70.1827	75.5728	71.0909	48.7178	83.8385	78.0749	76.6457	72.2234	79.032
Efnb2	1.61902	1.39234	1.68588	1.47891	1.52176	1.95261	2.27532	1.98639	2.28802	2.1317	1.95767	1.91349	1.76215	1.83981	2.38757
Rrp15	2.60721	2.45056	2.83039	2.90763	2.87245	2.45213	2.60482	2.97448	2.08942	1.91556	2.16261	2.632	2.16544	1.81157	2.04103
Rnd2	4.45501	4.13039	3.83263	4.91756	4.50885	4.21083	5.26817	4.70826	5.32543	4.8667	4.92833	4.19131	5.35511	4.40084	5.62153
Srr	20.4792	18.8937	19.0066	16.9326	19.3803	19.334	19.6915	20.5122	20.9168	23.188	18.7807	20.3782	15.6067	18.4419	15.6159
Sync	0.151515	0.233995	0.201196	0.131761	0.106403	0.0914785	0.13404	0.157768	0.184425	0.0532562	0.168302	0.132609	0.109644	0.0518976	0.150692
Fndc5	0.715679	0.926587	0.472009	0.566392	0.423886	0.55977	0.552138	0.670825	0.39243	0.446908	0.505559	0.661878	0.420707	0.5384	0.508833
Acp5	23.3534	17.9024	22.6459	12.7525	15.116	15.2825	23.3983	19.2377	14.1252	21.5912	11.8267	21.8164	22.2925	16.1335	18.4611
Cnn1	0.382541	0.336691	0.206747	0.197246	0.268386	0.369519	0.364878	0.765573	0.373499	0.294453	0.341412	0.292273	0.283891	0.379631	0.237086
Fbxo9	13.9059	11.9087	13.3526	11.9619	13.8905	14.1059	14.0869	11.8749	10.7257	14.4394	9.6936	11.7639	13.5207	11.1258	8.52035
Vps50	2.42848	2.81539	2.58697	2.97884	2.87062	2.63873	2.79425	2.78285	2.73239	2.35354	2.57686	2.71766	2.67917	2.40498	2.25603
Hars	16.8924	15.4595	18.4272	15.9073	17.6535	15.8091	15.5917	16.8273	15.3543	13.8468	15.6732	16.351	16.8845	16.2741	14.3659
Zmat2	21.4394	25.068	24.479	24.6811	23.6098	22.6329	20.5557	22.3689	22.4771	20.251	21.3209	22.3982	24.4139	18.5973	21.8211
Ube2c	0.692137	0.391282	0.246529	0.223373	0.287067	0.478338	0.344032	0.167334	0.280688	0.292872	0.45264	0.294664	0.118337	0.49335	0.708648
Smg5	8.21917	8.7156	8.65334	8.89538	7.23569	7.77272	7.91085	8.11174	7.60756	8.78189	7.48095	8.35874	8.2593	8.19448	8.48827
Cct3	11.2973	12.3095	13.0373	12.5291	11.7615	13.6599	14.5723	12.3471	10.9095	13.6919	12.9638	14.1187	13.5581	14.7643	12.8256
Glmp	15.5982	13.9561	14.7176	14.3848	14.6568	18.2346	16.2185	14.7795	14.1753	14.613	16.5398	15.7394	15.3968	16.0535	16.5139
Mef2d	10.2172	11.0094	9.48226	10.5165	9.51973	10.2284	11.9759	9.84324	10.5089	12.0494	9.33036	11.4304	10.274	11.0806	9.38593
Tmem79	0.884682	0.81706	0.693832	0.579233	0.69972	0.905692	0.838212	1.02957	1.29816	1.15156	0.991966	0.635952	0.772927	0.7346	0.481585
Snd1	5.26251	5.00933	5.30873	5.28305	5.47648	5.20328	5.56485	6.03509	5.74625	6.35195	5.84612	5.32068	5.04213	4.88895	4.62782
Col18a1	13.4403	12.881	12.5616	14.2124	11.9041	15.3174	14.5124	17.3196	14.737	17.9254	20.4256	12.8033	14.5792	15.1254	18.1065
Slc19a1	10.0947	10.4839	14.0644	10.1837	12.9707	13.7233	14.5185	11.2725	10.4899	18.2431	10.0139	10.7329	11.369	10.3921	11.8233
Kpnb1	15.9521	15.9907	15.9933	16.6897	15.4356	16.3614	16.9986	17.2793	16.9483	19.2846	17.6497	17.9517	17.571	16.3127	15.5358
Npepps	7.12689	6.64547	7.69771	7.10519	5.28576	6.60169	7.2558	7.49168	7.42827	7.96358	7.15512	7.41772	6.9972	7.11888	6.21809
Tbx21	0.03825	0.195268	0.072055	0.018894	0.057006	0.088079	0.285533	0.093814	0.108791	0.088924	0.150178	0.114561	0.1262	0.099217	0.20816
Mrpl10	31.9437	32.037	31.7064	32.6901	32.0866	29.016	29.6919	29.5644	28.3344	29.8105	30.6655	26.5125	29.0131	28.5226	32.111
Cyp51	52.4196	46.8673	54.0276	54.3028	40.5758	25.0184	26.9352	25.6023	34.6196	34.3765	25.3276	30.8973	33.6409	31.2358	43.2266
Tcf25	31.8803	32.751	32.8908	31.5006	33.818	30.6333	30.5432	35.2167	35.0492	33.5392	29.716	30.284	31.4273	30.6009	25.0172
Tubb6	3.02759	3.11482	1.87908	2.49127	2.69429	2.65937	2.27197	3.02951	2.596	3.16478	3.84913	3.67297	2.71373	2.7228	3.47887
Def8	32.4141	30.7636	38.1261	37.0218	39.6177	32.7295	36.6165	34.4569	32.5855	37.4892	40.7341	33.9015	33.5912	34.8664	37.9658
Meox1	2.10912	2.21373	1.89098	2.10801	1.77815	2.04951	1.7655	1.9698	1.75394	2.17278	2.49072	1.50352	1.85171	1.85892	1.97202
Sost	0.040913	0.140733	0.087708	0.133696	0.0001	0.056887	0.218015	0.071433	0.278517	0.357087	0.075064	0.126013	0.125839	0.176249	0.104509
Nkx2-1	0.0001	0.0001	0.0001	0.0001	0.0001	0.0001	0.0001	0.0001	0.0001	0.0001	0.0001	0.0001	0.0001	0.0001	0.0001
Pax9	0.121472	0.0449089	0.0603227	0.105602	0.169078	0.0312194	0.144491	0.0721675	0.111498	0.155273	0.0221624	0.140485	0.0581373	0.0577472	0.0933509
Irx2	5.08513	4.68269	4.96507	6.99902	4.03189	3.03155	2.54094	3.71434	3.95056	3.59501	2.67599	3.56869	3.80959	3.17447	2.56127
Col1a1	1.2249	1.10074	1.70395	1.48008	2.16981	1.35118	1.4818	1.18044	1.39394	3.59206	3.56197	1.29506	1.77924	1.2875	5.04447
Itga3	5.91579	5.94038	5.66189	5.97793	5.30261	6.09627	5.2126	8.55482	6.73987	5.79484	6.65104	5.26502	6.57211	5.71941	5.86757
Sgca	0.0001	0.0501679	0.0769858	0.0001	0.0727598	0.0001	0.0911673	0.0001	0.100074	0.0001	0.0541634	0.117191	0.0301619	0.0001	0.0389664
Dlx3	0.0001	0.0001	0.034198	0.0001	0.0001	0.0001	0.0001	0.0001	0.0001	0.0001	0.0001	0.0001	0.0001	0.0001	0.0001
Foxm1	0.36956	0.173749	0.368849	0.0932695	0.10939	0.123664	0.225307	0.18852	0.108471	0.422755	0.556198	0.257804	0.251527	0.187809	0.113594
Itfg2	2.03621	1.74986	2.2786	2.04224	2.20472	2.17817	1.68837	1.8994	1.65611	1.95636	1.86332	1.87955	1.98292	1.32094	1.65396
Nrip2	0.745101	1.14536	1.28824	1.41183	0.910102	0.820981	0.82701	0.925028	0.982898	1.01653	0.557583	0.289465	0.965803	0.849027	0.858381
Tulp3	5.34121	4.6551	5.93975	5.61528	5.94718	5.7917	5.60429	5.07576	5.04689	5.70362	5.32556	4.52814	4.95981	4.73996	5.36233
Gtf2h4	2.40089	2.35681	2.25506	2.1446	2.39355	2.27216	2.02052	2.1129	2.04884	1.894	2.11415	2.32036	2.55644	1.989	2.44687
Tubb5	9.86803	9.14335	9.06425	9.11378	10.3621	10.9045	12.8799	11.1755	10.5587	14.8786	15.7031	12.8728	12.6179	12.963	13.1062
Ell2	4.70319	4.10298	4.73856	4.00731	5.09898	4.14368	4.2504	4.32213	3.98731	5.11807	4.13727	5.03534	4.66223	4.43511	4.03823
Jup	14.6851	13.0676	11.0868	14.8624	11.362	16.4526	15.3044	18.4394	17.0284	17.5696	17.158	14.543	14.4494	15.9014	18.1651
Fkbp10	0.680626	1.09966	0.991039	1.03728	0.849048	0.911954	0.722087	0.903302	0.955207	1.13875	1.25252	0.718462	0.661458	0.894477	1.69438
Klhl10	0.0001	0.0001	0.0760328	0.0958826	0.0218771	0.0001	0.0001	0.0001	0.0001	0.0592714	0.0410083	0.0405173	0.0375567	0.0001	0.0391154
Mnx1	0.0001	0.0001	0.0001	0.0001	0.0001	0.0001	0.0001	0.0001	0.0001	0.0001	0.0001	0.0001	0.0001	0.0001	0.0001
Nom1	2.52882	2.59224	2.59463	2.87452	2.84292	2.7201	2.50709	2.69626	2.45366	2.61771	2.47679	2.62747	2.7577	2.44641	1.95088
Ergic1	4.32949	7.79035	8.42009	8.66083	9.70994	9.20862	10.7035	5.43889	9.88876	5.82084	10.6809	10.2449	9.12557	9.22984	9.17696
Tnk1	1.83311	1.80423	2.17273	2.11063	2.10325	1.33596	1.29501	2.17095	2.16477	1.85319	2.15282	1.47479	1.47115	1.27038	0.979338
Acap1	0.425379	0.449968	0.385204	0.240634	0.35319	0.30309	0.462393	0.302499	0.419717	0.415012	0.538933	0.254873	0.408116	0.304716	0.484671
Tcea3	50.9401	38.6916	40.1276	38.9173	53.3069	53.1848	52.7949	57.1629	54.8879	49.3721	52.0898	56.8393	59.2887	49.8152	51.1849
Csn3	0.0001	0.0001	0.0001	0.0001	0.0001	0.0001	0.0001	0.0001	0.0001	0.0001	0.0001	0.0001	0.0001	0.0001	0.0001
Ifrd1	1.72898	1.6828	2.09558	2.14727	2.07788	2.23227	2.04538	1.79787	2.09298	2.24229	2.76663	2.43563	2.27631	2.24856	2.04756
Stk38l	1.00588	3.1334	3.13648	3.53287	2.95726	3.41546	2.97887	3.16596	2.97315	3.74631	3.04483	3.41836	2.93892	2.64419	2.9487
Brpf1	3.38343	3.60316	3.6456	3.79243	3.90106	3.04505	3.33191	3.73352	3.7364	4.05483	3.01	3.33754	3.3153	2.99676	2.89128
Akr1b3	2.99615	3.72653	5.06065	9.94823	4.27522	4.91322	6.95152	14.8242	8.61123	7.431	10.495	5.7334	6.36552	6.57421	7.52391
Hoxc13	0.0001	0.0001	0.0001	0.0001	0.0001	0.0001	0.0001	0.0001	0.0001	0.0001	0.0001	0.0001	0.0001	0.0001	0.0001
Hoxc11	0.601171	0.0001	0.229214	0.435678	0.329077	0.485952	0.321769	0.977709	0.487072	0.19181	0.493842	0.209332	0.376012	0.21527	0.102669
Hoxc8	1.12935	1.22575	1.2402	1.43216	0.955045	1.10962	1.29135	1.2712	1.29694	1.12618	1.10786	0.827381	1.03263	1.17567	1.32087
Hoxc6	6.97299	6.72411	6.50649	7.71993	4.77073	7.00297	6.91168	5.30162	6.27453	6.23596	5.63911	5.84517	6.26107	7.11332	6.67045
Gstt1	64.8397	57.9805	64.8052	61.308	69.8802	88.0704	92.3281	96.0675	84.8991	62.6876	86.6531	99.1638	99.8813	84.466	64.1496
Gstt3	12.2544	13.1979	12.4675	12.7078	13.9492	10.4163	10.5981	14.6363	14.3458	10.9513	10.9096	10.9553	11.3023	11.0573	8.82873
Ddt	110.075	103.12	104.172	103.391	108.523	91.7205	91.3527	84.013	78.4146	95.1039	78.9537	97.6562	95.136	85.9873	106.266
Tat	0.731642	0.583177	0.774992	0.697817	0.684191	0.238602	0.22224	0.433904	0.0187571	0.175558	0.261905	0.201442	0.220833	0.0992098	0.243483
Marveld3	3.89351	4.17914	3.68821	3.82538	3.35886	2.73203	2.87193	3.30975	2.89594	3.56483	3.37751	3.51004	3.22076	3.34028	3.09099
Ddx18	9.65085	8.35116	9.32469	9.82924	9.30981	10.4848	9.07409	8.95745	9.0111	8.01564	8.22851	9.26933	9.40054	9.28537	7.51521
Ubl3	6.73938	7.03509	6.77922	7.57994	6.91555	7.36689	8.16618	7.90654	7.52911	7.97074	7.04885	7.78173	7.46572	7.79749	7.002
Gramd3	6.00186	7.18962	6.85135	5.97495	6.2558	5.89422	5.66877	5.91169	5.70883	6.46575	6.48271	5.40337	6.1062	6.29028	5.51558
Eef1e1	4.04501	4.68178	4.27816	4.20363	3.63578	4.0459	3.75608	4.09216	3.31758	3.79168	4.17962	3.92646	4.23101	4.61692	4.69329
Akt1	13.6619	15.3888	14.6919	16.6191	15.1896	15.3211	14.6356	16.6919	17.3081	16.2322	16.6291	15.1195	15.2331	14.3683	15.588
Cldn15	4.57861	4.92267	4.38801	6.11115	4.09831	4.59039	4.12238	4.90055	5.11168	3.28711	4.67542	4.10136	4.91616	5.12607	5.26173
Il16	0.632093	0.540033	0.433132	0.435763	0.671249	0.467486	0.751371	0.666473	0.542579	0.836526	0.94332	0.63137	0.613708	0.734383	0.780028
Tcirg1	4.61765	4.49669	4.8292	4.45465	3.83605	4.73453	5.39334	4.93562	4.06288	5.12221	6.03653	5.35185	5.36583	5.16359	5.2477
Naglu	9.20964	9.85544	11.3166	10.2755	12.4615	10.1562	9.99896	11.1401	12.3142	13.1767	11.1979	10.4364	11.601	9.13477	10.9778
Coasy	61.8095	47.7223	67.4139	69.9473	70.7905	53.9828	58.6309	51.9234	54.5088	54.036	61.6875	58.7152	59.663	56.8312	59.7144
Smo	10.3038	11.3006	12.3211	11.8338	13.0236	11.4993	11.1049	12.6131	11.7529	10.7975	11.6829	11.1407	11.6578	10.925	12.0178
Tspan33	8.68873	6.90553	9.07108	9.59456	8.57085	9.72784	9.73265	10.4932	9.84205	9.9054	10.7411	10.4009	11.1231	10.2496	10.5357
Crnkl1	4.18932	4.53024	5.08245	5.06207	4.22166	3.66312	4.13458	3.49815	3.86379	4.131	4.00835	4.36269	4.24678	4.12084	3.70364
Rin2	4.56937	4.48213	4.68628	3.6501	5.24702	5.21179	5.06278	4.87437	6.15463	5.14738	4.92846	2.55365	4.20051	4.4171	4.68996
Folh1	34.35	24.4899	32.5087	32.1001	42.2616	40.493	40.9459	41.5634	38.9766	35.2872	27.3583	40.392	36.5182	37.2156	19.5804
Chordc1	5.28941	3.8864	4.33992	3.96512	2.56297	6.82224	6.37368	3.85447	3.30812	4.50189	3.91671	6.28979	6.31181	8.03779	5.72094
Rtcb	37.9243	39.2184	38.3655	40.3732	43.0067	41.2041	39.9473	41.4659	38.4265	39.4848	38.2474	39.9582	40.1038	37.5244	37.7382
Pwp1	4.43902	4.91914	5.13788	5.06997	5.22902	5.54753	5.76696	5.40207	4.09971	5.75664	5.25698	5.08811	5.52049	5.2152	4.24044
Fbxo7	11.7546	9.78656	12.5122	11.8335	12.6016	10.9754	11.2447	9.39362	9.35726	11.0349	10.1909	10.8375	10.877	10.8107	11.2293
Capns1	42.0883	45.9548	43.8398	45.8256	42.3817	42.7741	45.1442	44.1041	39.3929	41.2495	43.9639	39.299	44.7528	44.5315	47.1422
Lrp3	3.56863	2.94386	2.72284	2.89353	3.66389	4.3436	4.68399	4.51214	4.71707	4.03224	4.27564	4.11506	4.39358	4.40097	3.6566
Dsg4	0.0001	0.0001	0.0001	0.0001	0.0001	0.0001	0.0001	0.0001	0.0001	0.0001	0.0001	0.0001	0.0001	0.0001	0.0001
Evx2	0.0001	0.0001	0.0001	0.0001	0.0001	0.0001	0.0001	0.0001	0.0001	0.0001	0.0001	0.0001	0.0001	0.0001	0.0001
Hoxd13	0.0001	0.0001	0.0001	0.0001	0.0001	0.0001	0.0001	0.0001	0.0001	0.0001	0.0001	0.0001	0.0001	0.0001	0.0001
Hoxd12	0.0001	0.0001	0.0001	0.0001	0.0001	0.0001	0.012243	0.0001	0.017803	0.0001	0.0001	0.0001	0.0001	0.0001	0.0001
Folr1	121.576	110.345	104.749	105.918	110.722	107.705	101.562	97.2931	88.7688	93.5112	102.033	109.518	102.154	101.439	99.6068
Clpb	5.27752	5.54983	5.66105	5.58621	5.07874	5.21934	5.6826	5.18026	5.07718	6.03615	5.97657	5.35014	5.71817	5.91639	5.43184
Septin7	2.96389	3.96172	2.73572	4.33534	2.56416	2.97326	4.08217	4.05282	3.23564	3.98576	2.96523	3.11865	3.25872	4.44091	4.14026
Zdhhc4	7.33723	6.37548	6.08457	6.10424	7.47227	6.85577	6.36748	6.32813	7.1562	5.51277	6.27116	5.46327	6.12655	6.2615	6.26656
Rac1	10.1855	10.063	34.2883	10.802	9.80547	10.9658	36.5139	10.5309	10.8653	36.8141	35.4084	10.1448	10.7665	9.94959	9.97257
Nup214	2.76001	2.79712	3.03839	3.07422	3.14868	3.00473	3.07965	3.29318	3.85076	3.77883	2.79489	2.93678	3.1574	2.88801	2.42256
Aif1l	32.2572	35.9648	30.0298	36.6715	28.4586	25.0551	24.1234	35.3491	28.4555	28.7004	30.2563	24.889	25.9452	24.1787	21.0892
Cpa3	0.0345783	0.0001	0.0001	0.0309878	0.0001	0.0207579	0.0001	0.0001	0.0001	0.0876296	0.0292083	0.0288587	0.0172476	0.0463795	0.0001
Ltbp1	1.20346	0.998286	1.22349	1.78295	1.22475	1.05786	0.885716	1.52362	1.39415	1.08553	1.04458	0.915674	1.20295	0.798111	1.05913
Ugp2	40.1481	40.9292	35.5212	34.3665	35.2302	35.7343	41.0222	32.4517	37.9893	41.7408	32.5007	36.1949	36.8305	37.1748	35.3287
Kcnh6	0.0001	0.0001	0.0001	0.0001	0.0001	0.0001	0.0001	0.0001	0.0001	0.0227162	0.0001	0.0001	0.0001	0.0001	0.0001
Trmt1	4.68279	3.26894	3.10716	3.66296	3.8976	3.35682	4.63585	4.51556	4.38614	4.07071	3.72451	3.53341	3.66641	3.9717	3.10255
Nacc1	16.2793	17.158	18.2131	18.3662	17.4231	18.5409	18.0345	17.0269	18.6882	18.6951	17.4032	17.0592	16.8086	18.3473	15.0834
Nfix	0.854376	0.794959	0.720364	2.33545	2.21404	2.97532	1.29634	0.813839	1.30958	1.43332	0.984784	1.12459	1.12577	2.60002	0.613155
Slc1a5	6.67412	6.70425	7.01764	7.39988	5.71727	4.86219	4.38434	5.77809	5.29201	6.19009	5.30722	4.67557	5.02202	4.59617	4.09594
Uba1	36.834	38.9339	39.5547	39.252	41.0457	42.9203	41.9148	43.8274	43.0755	46.7201	39.6985	40.0818	39.6743	41.6662	36.8424
Vwf	0.079346	0.190182	0.125601	0.190139	0.107882	0.108682	0.158954	0.440263	0.284213	0.170536	0.278227	0.124395	0.138142	0.199157	0.18887
Siae	2.96013	3.06284	3.10347	3.06083	3.08686	3.00344	2.90209	3.54489	3.16207	3.18252	3.20641	3.16372	3.10746	2.64972	2.16159
Vsig2	1.29352	0.952216	1.83927	1.35226	0.649238	0.922932	0.991645	1.30535	1.08735	0.746889	1.37662	0.81228	1.79876	1.0263	0.450663
Esam	6.42077	6.57604	7.921	9.52666	6.19472	6.60267	5.69112	7.11447	7.11268	6.88655	8.16163	5.92671	8.3624	6.77214	6.3236
Spa17	5.42978	5.33924	5.30516	6.94137	5.17441	6.154	4.62094	5.09609	5.51104	3.97916	6.02067	5.23	6.74656	4.14673	6.43441
Fam50a	14.8457	12.7938	13.3763	14.3835	12.4695	15.7461	15.9584	14.1063	15.1918	13.0759	14.7112	15.6415	17.439	15.0938	16.4089
Emd	8.79719	7.99865	8.3497	9.13572	8.15746	8.57975	8.23795	8.94066	7.81166	8.16954	8.57137	8.912	9.53793	9.49232	7.12684
Taco1	13.9519	13.7201	14.9053	13.1642	14.0347	12.7047	14.4322	14.3761	14.0962	14.2865	14.3248	13.0439	13.0979	12.6855	12.3709
Grik3	0.006377	0.002425	0.010079	0.020955	0.005269	0.004218	0.017356	0.005482	0.005028	0.012924	0.023832	0.0001	0.005832	0.005185	0.009591
Gria3	1.44459	1.06008	1.3646	0.855049	1.53037	2.00985	2.18906	1.48541	1.95057	2.12302	1.42595	1.95391	0.989726	1.82357	0.620763
Npas1	0.0386561	0.0793649	0.0554396	0.104117	0.0491076	0.0728334	0.0848999	0.0770219	0.0836136	0.0783267	0.0657491	0.0882772	0.0433016	0.108721	0.0992192
Sipa1l2	1.14821	1.34881	1.10116	1.28913	1.26869	1.24122	1.4455	1.4174	1.67568	1.6016	1.31735	1.33518	1.44669	1.05387	1.36356
Ap4e1	0.888408	0.991837	0.921133	0.901079	1.08834	0.900406	0.992954	0.967859	1.0661	0.989915	0.906099	0.923142	0.956008	0.696536	0.707779
Blvra	21.3795	18.7978	20.2344	19.3025	21.4613	19.6009	22.4109	21.7964	19.677	22.2848	20.3786	20.5013	20.6045	20.627	16.6244
Pdzd4	0.286646	0.365919	0.387373	0.524609	0.180811	0.2833	0.37859	0.338654	0.386281	0.38391	0.290661	0.226806	0.316189	0.307048	0.258974
Srpk3	0.138746	0.273166	0.16122	0.239926	0.238712	0.349177	0.1498	0.188104	0.267637	0.36148	0.32455	0.130698	0.325425	0.127501	0.195981
Idh3g	71.7626	70.4598	70.1868	76.0383	71.5832	78.7201	68.2797	69.505	67.2684	57.8308	70.6209	71.2892	70.5093	71.1551	63.9079
Pnck	0.108581	0.107967	0.135283	0.0478816	0.407212	0.0001	0.0235528	0.12252	0.35076	0.09192	0.241183	0.0883718	0.202245	0.214941	0.27037
Ssr4	10.578	11.3376	12.3983	10.8081	12.4079	10.3585	8.76375	9.7492	8.40952	10.2069	10.5816	9.99872	11.3883	9.94299	11.9863
Bcap31	94.4932	95.4783	94.0325	87.9445	89.3469	80.1783	79.7213	78.4833	76.7762	78.9319	86.3651	80.9922	85.8261	90.3306	80.7967
Fam98a	9.23626	9.86036	10.2725	11.0665	8.55664	11.6631	11.0003	10.8967	8.96744	10.0056	11.3774	11.1017	11.6909	11.3885	11.1853
Ltbp2	0.00678885	0.00531744	0.0518535	0.0001	0.0333554	0.159174	0.112014	0.155257	0.0834876	0.340688	0.452832	0.0298573	0.150084	0.0724003	0.597233
Kmt2a	2.23759	1.79009	2.39608	3.8615	3.59121	3.9768	2.55346	4.10931	4.90578	4.38667	3.69976	4.7998	3.11636	1.94755	1.45183
Ift46	3.41679	3.09353	3.52751	3.7927	4.17392	2.76506	2.71	3.51746	3.49505	3.54993	3.52555	2.99556	3.05892	2.39893	2.8873
Tmem25	19.7604	18.584	13.7332	19.6868	10.9681	14.3381	14.3398	12.2328	8.92445	15.6493	12.7112	9.96607	11.7649	10.2193	14.9198
Cd3g	0.365557	0.507174	0.478898	0.230743	0.329452	0.364245	0.724098	0.340216	0.299193	0.520211	0.554045	0.444604	0.520097	0.404202	0.616383
Trappc6a	5.13339	5.32494	5.61496	5.33717	6.25506	4.54208	4.70376	4.37975	5.16994	5.98978	3.88281	4.021	4.90633	3.78573	5.71192
Supt6	12.1645	12.5996	13.3954	12.7559	12.9316	14.3947	14.1574	13.1908	14.3431	15.342	13.4688	14.4418	14.3215	13.8271	12.331
Spag5	0.877959	1.0832	0.78982	2.10716	0.586115	0.516851	0.368603	1.36774	1.09132	0.782129	1.50679	0.549892	0.783216	0.992311	0.764625
Foxn1	0.0001	0.0001	0.0001	0.0001	0.0001	0.0001	0.0001	0.0001	0.0001	0.0001	0.016888	0.054485	0.0001	0.023107	0.0001
Unc119	1.08733	1.27933	1.28101	1.16621	0.835785	0.965529	1.1068	1.55062	1.05706	1.31345	1.36155	1.11868	1.23316	1.05918	1.62368
Rab34	12.8577	12.9094	14.2276	8.01165	13.1234	13.4478	8.98767	12.4529	11.7365	13.9636	13.2816	12.8988	14.2032	14.4557	16.5013
Sdf2	28.0789	30.3351	31.1526	29.534	19.9119	19.7803	26.1243	26.9801	17.2533	27.8879	21.2086	21.1375	31.7826	28.8553	29.6999
Ccne1	0.155654	0.0935522	0.114983	0.0599279	0.0709431	0.185888	0.149164	0.0865248	0.0794448	0.209532	0.137075	0.186502	0.107542	0.0611292	0.114494
Hsf2bp	1.76797	1.22098	0.255719	0.232998	0.182597	0.202243	0.240463	0.166378	0.213581	0.198815	0.22298	0.158404	1.52919	0.158106	0.299366
Bbc3	0.338026	0.453613	0.440971	0.36525	0.761892	0.472387	0.696006	0.655951	0.44444	0.469329	0.68641	0.38002	0.368956	0.499156	0.834513
Mybpc3	0.0001	0.036597	0.0001	0.047337	0.0001	0.0001	0.0001	0.0001	0.02102	0.020775	0.0001	0.0001	0.012571	0.0001	0.0001
Psmc3	45.7272	46.1758	46.6365	49.7882	44.0559	44.6127	43.489	41.3615	41.5936	41.114	42.892	44.4095	41.8243	43.1405	42.1583
Acp2	8.50687	7.25862	8.12023	7.40713	7.69796	9.20547	9.22911	8.33781	8.5419	7.26907	8.43527	9.04125	9.04097	8.46368	7.67922
Rapsn	0.95074	1.04048	0.749122	0.652974	0.85611	0.703762	0.511561	0.766708	0.446645	0.661008	0.574231	0.70702	0.9512	0.799343	0.516192
Slc39a13	6.60822	7.28435	6.93654	7.25297	6.18372	5.58332	5.7942	6.91627	6.02682	2.14268	7.0429	6.04877	5.78398	6.47395	5.98595
Celf2	0.0607276	0.0604681	0.161066	0.137868	0.146456	0.179369	0.225537	0.0454603	0.220508	0.169532	0.255369	0.178882	0.06536	0.202011	0.0559284
Nr1h3	13.0307	11.7189	13.9926	13.8574	13.0647	13.8984	12.9209	14.062	12.0264	12.4742	14.0654	13.937	12.1224	14.5455	14.9095
Ddb2	3.66367	3.11572	3.70024	3.65522	3.73977	2.87413	2.46911	3.74964	2.74473	2.2323	2.73633	2.8388	3.62046	2.84048	2.2241
Spi1	0.658878	1.04274	0.916647	0.653423	0.690393	1.05337	1.34874	1.01298	1.28594	1.26514	1.82667	1.03284	1.30987	1.46621	2.00702
Sf3a1	5.76027	6.19267	5.77632	5.58776	5.69938	6.08555	6.84112	5.77159	7.07714	6.49251	5.96816	6.29652	5.76622	5.90291	5.92145
Stat6	16.9285	14.3524	18.0118	15.9312	17.9501	19.9638	21.6086	20.2631	19.6759	21.1601	20.0727	20.094	19.9146	20.7595	18.9275
Clgn	0.0001	0.0427523	0.0159531	0.0001	0.0001	0.0001	0.0001	0.0001	0.0112077	0.0001	0.0001	0.0108771	0.0001	0.0001	0.0001
Napsa	564.936	431.048	691.417	657.577	545.053	456.748	521.67	504.079	558.621	516.961	448.035	518.932	567.547	547.244	635.804
Vrk3	5.8197	5.88199	5.86436	5.98372	6.37638	5.84095	5.32443	5.49042	5.49153	6.69987	5.32312	5.93191	5.62456	5.80379	5.81307
Smg9	4.51802	4.03414	3.7868	3.91352	3.98024	4.37356	3.61474	4.43137	3.78573	3.89315	4.0627	3.82392	4.05881	3.61899	4.54334
Paxip1	2.65856	2.19734	2.59598	2.71464	2.86983	2.37091	2.40374	2.4371	2.47824	2.66752	2.40381	2.22525	2.37795	2.205	2.23188
Rmnd5a	14.473	15.0434	13.7045	14.9881	11.8243	11.8288	12.2437	12.1234	13.0771	14.0923	12.571	12.7026	13.9357	12.6572	11.4515
Mov10	3.62983	2.80349	3.19242	2.97672	3.55156	3.62772	4.71583	4.17884	5.25763	4.29284	4.63682	3.61336	3.77638	3.86534	3.31054
Ppm1j	0.800362	0.991469	1.27822	0.939296	1.32422	0.654445	1.03667	1.11351	0.923252	1.32594	1.8365	1.21088	1.03038	1.43536	1.33235
Rhoc	35.4312	29.7816	38.9672	33.846	41.3366	44.0156	43.1419	41.8504	36.972	41.4914	57.9511	43.024	41.2359	47.7922	45.8931
Prr27	0.0001	0.0001	0.0001	0.0001	0.0001	0.0001	0.0001	0.0001	0.0001	0.0001	0.0001	0.0001	0.0001	0.0001	0.0001
Tead3	2.30548	2.47126	2.88459	2.79347	2.78744	2.89405	2.61848	2.81659	2.63847	3.32404	2.97677	2.77638	3.08378	2.37597	2.95473
Ppard	1.11966	1.24465	1.94293	2.00547	1.90845	1.95005	1.30046	1.14649	1.46083	1.11032	1.80033	1.71722	1.42033	1.22152	2.1012
Def6	0.836982	1.0603	1.1013	1.01779	1.4401	0.942791	0.878677	1.02279	1.18027	0.969826	1.05216	1.06097	0.841928	0.698005	0.816415
Peg3	1.57968	0.849669	0.075555	2.50187	0.379069	0.081551	1.87095	1.38606	2.58133	1.31445	0.706434	1.51286	0.893058	0.074349	1.14177
Zim1	0.384733	0.303351	0.424112	0.563191	0.852991	0.313965	0.373042	0.225468	0.389402	0.356943	0.290164	0.218274	0.296348	0.184559	0.257708
Metrn	0.982476	2.07904	0.802052	0.680285	1.63026	1.50799	0.978968	1.77081	1.27384	1.62354	1.70312	1.7628	1.23979	1.49567	1.43698
Lmf1	1.4312	1.36533	1.26616	1.53247	1.62945	1.67776	1.80212	1.67933	1.75732	1.76666	1.45127	1.7111	1.64526	1.9844	1.70414
Ciao3	6.11945	6.05481	5.63714	5.36266	5.40743	6.54787	5.33906	5.70664	5.38919	4.76035	5.68541	5.90066	6.35115	6.38293	6.3471
Angptl4	30.928	39.7913	27.0845	21.185	29.0231	19.4275	26.1722	13.6769	11.2905	24.887	20.753	19.0935	20.9517	34.1344	18.9129
Dbf4	0.350113	0.338704	0.280038	0.450486	0.384691	0.234123	0.249759	0.23649	0.24328	0.267515	0.360928	0.26847	0.214096	0.129557	0.300406
Daxx	4.42346	3.344	3.15155	5.39363	4.04152	4.72915	4.28159	3.6937	3.67248	4.77531	3.45771	2.66464	4.92201	3.17787	4.56042
Cd320	4.10823	4.2915	4.66381	4.68152	4.68382	3.78072	3.44746	3.59955	3.32731	3.75807	4.18204	3.46992	4.06965	3.83634	4.0126
Ipo4	6.8326	6.51131	7.54987	7.39704	7.42672	8.52199	9.0746	9.18476	8.48276	9.06436	9.37896	9.11026	8.38751	8.23959	7.61151
Tm9sf1	10.0897	12.4222	11.1145	11.2685	8.7184	12.3173	8.88492	10.9331	8.10143	14.0943	11.7152	12.867	10.5119	10.2535	9.42921
Rec8	3.01753	3.33872	3.18442	4.26616	2.44568	2.26051	2.57561	3.89334	0.778038	2.44045	2.93211	3.27209	2.80097	1.73203	3.18597
Irf9	4.11387	3.10532	3.84524	4.19765	3.81529	3.41226	3.66163	3.54076	3.06978	3.37229	3.66594	4.07353	4.05597	3.45819	3.92457
Gmpr2	2.75361	3.29724	3.35317	3.85559	3.45476	3.74265	3.64536	3.52214	3.1519	3.37448	3.64838	3.46088	4.1849	4.08667	3.85743
Mdp1	13.403	12.0484	14.3928	14.5569	15.2155	12.0306	13.6547	14.5289	13.1133	12.6073	13.4882	13.603	15.0485	11.7953	15.0463
Dhrs1	26.5419	34.196	27.8866	27.8043	29.2631	36.1146	28.7688	28.6856	26.3798	28.5879	29.1476	27.6783	28.2131	38.2475	27.523
Ncan	0.0001	0.0001	0.0001	0.0001	0.0001	0.0001	0.0001	0.0001	0.0001	0.005547	0.0001	0.0001	0.0001	0.0001	0.0001
Tmem161a	6.66661	3.25627	6.08716	5.41371	3.56322	3.62179	3.67428	3.79098	2.94167	3.9841	3.086	5.57553	6.45695	5.95353	2.39218
Armc6	1.27775	0.915312	1.27308	1.5323	0.728116	1.6841	1.9368	0.886899	0.916158	1.25114	1.37959	1.17842	1.54603	1.68866	1.06552
Borcs8	11.3183	9.21602	9.74583	10.4703	9.77667	9.84914	10.2862	10.4656	9.01608	7.505	10.5196	9.72361	10.2132	9.43807	9.37716
Slc25a42	13.3432	23.7623	21.982	16.4008	24.5235	30.5897	14.4918	26.3179	25.564	31.7362	27.581	9.17193	24.82	35.2481	23.3872
Snx9	29.3689	28.0721	28.281	28.45	32.6057	31.256	30.3399	33.0257	31.8012	32.8406	28.1346	29.6062	31.2627	30.3758	26.8428
Ranbp3	4.23919	4.70567	4.35704	4.57873	4.52875	4.2327	4.24398	4.36772	4.0282	4.68306	4.46859	4.76006	5.13731	4.60287	4.61737
Ndufa11	37.5701	23.3381	35.8569	42.0401	38.7323	30.4213	28.4612	31.5159	28.7068	15.926	32.7734	33.5955	33.8742	30.9816	36.596
Bmp8b	0.0001	0.0186948	0.0001	0.0121154	0.00686202	0.00974405	0.0182482	0.0338464	0.0232533	0.0001	0.0113796	0.0001	0.0001	0.0127604	0.0160251
Nr2f6	6.0868	7.62026	12.1748	13.0503	10.0753	6.89276	7.29178	11.0069	7.90337	12.4104	8.65583	9.27848	9.25128	7.3972	10.3177
Use1	12.4364	13.3941	14.1344	14.4964	13.6765	13.9915	13.6016	13.1366	13.5212	12.3943	12.6789	13.2538	14.4143	12.0856	13.7744
Ocel1	3.4541	3.33021	3.69984	4.12792	2.67932	3.48382	3.4291	3.52524	3.58074	4.7014	3.1293	4.14185	3.64673	3.43301	4.51916
Dyrk1b	5.41301	5.4476	5.42425	6.3367	6.93738	5.01798	5.74872	6.38396	6.88383	6.17637	7.25525	4.71265	4.20649	5.48153	4.0251
Braf	2.86643	3.03186	3.34142	3.31436	3.17098	2.56518	2.50549	2.57023	2.86321	3.33366	2.86155	2.85023	2.67889	2.64952	2.48681
Ndufb2	5.93127	6.30076	5.84955	6.50876	5.39101	5.41066	5.32864	5.04317	4.35004	5.28766	5.49663	5.84485	6.04279	6.23994	6.30494
Hltf	2.49442	2.64951	2.61932	2.95745	2.15577	2.80446	2.90826	2.61062	2.95948	3.56019	3.11197	2.45283	2.71795	2.8564	2.50223
Prpf6	14.947	15.506	15.6666	15.6284	16.2352	13.9851	14.5102	15.1983	15.4474	16.2775	13.3355	14.0317	16.9886	16.0087	12.6861
Rgs19	0.730905	1.0759	1.17194	0.977533	1.0402	0.980833	0.804641	0.779132	1.06264	0.854759	1.44979	1.22901	1.45204	1.30014	1.2678
Rgs20	0.0133566	0.0173659	0.0001	0.0001	0.0333794	0.0001	0.0001	0.021847	0.00267937	0.0001	0.0209056	0.0505759	0.0001	0.0001	0.00265463
Abhd3	32.4553	31.5569	34.0699	27.3182	31.2912	28.0244	31.0193	25.1344	24.0541	29.2615	27.1973	28.0225	28.8692	30.7635	32.8597
Snrpd1	5.79024	7.02964	6.7599	6.54127	6.50637	6.88924	7.26048	6.91731	6.12858	4.86025	6.67288	8.28307	7.18497	7.13921	8.07685
Tchp	1.07778	1.67389	1.44241	1.44006	1.39675	1.24346	1.18288	1.45469	1.24678	1.33453	1.17273	1.15618	1.43864	1.15058	1.096
Tiam1	0.359	0.528385	0.577734	1.02088	0.410661	0.331309	0.442618	1.02322	0.938766	0.445547	0.74497	0.28443	0.561907	0.401916	0.310522
Tsc2	5.80257	6.57794	6.03873	6.87194	6.78291	6.61411	6.48274	6.52824	7.17886	7.89744	6.12492	6.30305	6.57788	6.20149	5.88145
Rpl3l	1.25963	0.790712	0.992111	0.986885	1.16824	1.23896	1.12681	1.10045	0.379919	0.976369	1.18532	1.23113	0.983196	0.903066	1.1079
Slc9a3r2	6.15126	11.0144	6.16805	16.4409	6.10483	7.46127	7.25722	14.3195	15.2947	11.5157	13.7661	6.29808	15.4329	8.41873	18.9788
Puf60	13.9951	13.199	14.5849	15.6511	14.3004	13.8998	13.9391	14.1799	13.1543	12.3981	14.9779	14.2994	14.1476	13.6082	14.695
Golga2	10.7525	10.3899	10.8938	10.4657	11.3603	11.5088	11.6656	12.2837	12.8489	11.4009	10.55	10.6804	11.9294	10.5337	9.19576
Uck1	22.3902	21.9354	19.6661	21.884	20.043	21.7346	21.8327	22.52	20.6374	23.4402	20.3821	22.5024	22.8995	24.6067	25.7435
Scin	10.208	13.3507	15.4117	20.3251	8.30525	9.11269	7.63923	17.2322	15.8027	11.5513	17.9636	9.03437	12.4928	10.5536	8.61845
Ikzf4	0.395384	0.580231	0.449664	0.403698	0.767284	0.486499	0.469185	0.736773	1.12307	1.07464	0.888154	0.557881	0.708288	0.355304	0.573691
Mien1	79.3322	81.1731	81.3927	80.8842	74.6389	77.4791	72.1169	63.3281	52.5412	64.9743	71.0778	69.7771	69.3464	73.4056	89.5729
Pon1	0.47696	0.26483	0.308248	0.326259	0.531121	0.0928548	0.210736	0.203153	0.0436081	0.14748	0.141209	0.150315	0.183861	0.0124803	0.238945
Axl	3.4241	3.17507	3.43943	3.70437	4.29485	4.83536	5.76954	5.08921	4.80143	6.26302	7.35696	4.72422	5.21763	4.01389	8.31173
Tgfb1	2.55836	1.98549	2.13663	2.51723	2.12828	2.79018	2.74842	2.47417	2.55695	3.26997	3.61569	2.60079	2.61615	2.63217	3.7388
Ccdc97	7.07058	6.94691	7.23063	6.46555	6.36824	7.65306	8.2177	7.18212	7.81672	7.29819	7.33403	7.95108	7.58129	7.84384	8.05908
Zfp40	1.52083	1.68106	1.67858	1.54617	1.64711	1.38486	1.52015	1.59049	1.90395	1.4669	1.85173	1.20928	1.25352	1.40883	1.06062
Akap8l	8.05764	8.28344	7.7971	8.22841	8.49917	8.17956	8.43919	8.61559	9.05976	8.24355	7.52245	7.61421	9.02073	7.37576	5.70565
Shh	0.129644	0.098387	0.232715	0.074653	0.0001	0.208531	0.032271	0.165638	0.121338	0.090129	0.167776	0.164966	0.119477	0.281516	0.0001
Pdcd2l	4.14921	3.47088	3.64244	3.93349	4.24616	3.51071	2.98186	3.49029	2.95281	3.40062	4.2497	4.35663	4.43903	4.13563	3.08822
Gtf2f1	20.0022	20.6275	20.3527	20.1869	17.9435	22.1056	20.8158	21.8532	19.5506	17.2133	21.8862	20.3847	23.282	22.7746	22.237
Clpp	39.0681	37.3677	38.0974	38.3395	40.9753	43.5182	43.4804	37.8816	42.1643	36.0585	43.223	41.369	42.7776	45.5536	46.6765
Alkbh7	7.41302	7.12829	8.13039	9.95729	7.09227	7.41583	7.11582	7.06507	6.9058	7.81665	6.03344	8.89	6.97772	6.02499	9.31011
Pspn	0.143431	0.378423	0.0001	0.129717	0.0001	0.369141	0.346327	0.238831	0.141553	0.33028	0.394143	0.217641	0.702864	0.247965	0.433874
Dennd1c	1.56986	1.78816	1.07781	1.16145	1.3708	1.53305	1.46241	1.61055	1.27677	1.55755	1.62827	1.48868	1.34153	1.21172	1.5583
Med6	3.79719	7.05328	4.08381	4.98817	4.3975	4.60898	4.33588	3.87937	3.71867	5.94907	5.5248	4.37207	4.59699	6.34072	8.31222
Prkd1	1.43933	1.32762	1.32437	1.50095	1.13925	1.72345	1.47152	2.05042	1.98753	1.69159	1.34529	1.54043	1.57289	1.59836	0.737718
Lcp2	0.710594	0.728485	0.435813	0.37556	0.584512	0.784707	0.801931	0.597914	0.499948	0.895512	1.24145	0.755864	0.715757	0.694151	0.969656
Cse1l	6.13572	7.24194	6.71224	6.73599	6.36484	6.08073	6.85137	6.45464	5.82193	7.46546	5.97627	6.83557	6.61938	6.10143	5.62629
Naa20	5.56562	5.47461	5.43082	5.18204	6.3688	5.85946	5.33712	5.92771	5.27972	4.97583	5.13034	4.97153	5.34751	5.27406	5.33706
Prkra	6.27166	6.40122	6.48401	5.67917	6.34596	5.25257	4.3199	5.02685	5.2598	5.99536	5.24154	5.38817	4.58486	4.96828	4.59219
Fkbp7	1.33315	1.39783	1.84676	1.86363	2.08528	1.785	1.73024	1.20727	1.38877	1.30807	2.14082	1.52951	1.60178	1.51825	2.55143
Plekha3	10.438	10.5743	11.701	11.2268	11.1014	11.0657	10.5495	11.9197	10.77	11.524	10.9481	10.4258	9.9705	10.4328	10.1211
Ykt6	22.4087	21.583	22.3211	24.3041	23.5067	20.5793	20.0164	20.4133	19.4938	21.7098	19.9461	21.4741	21.4361	22.4619	21.4265
Baz1b	5.72595	5.34823	5.16847	5.22741	4.10208	5.71531	6.05029	5.1332	5.25452	5.70428	4.9467	5.60439	5.82508	5.54585	4.83594
Pex6	9.79584	8.57472	9.36315	9.79439	8.74853	10.2013	10.2724	10.2134	9.24362	10.8108	9.78201	9.46056	10.6194	10.3694	9.94489
Mrpl2	28.9856	28.7246	32.9534	33.9873	35.6544	31.2336	28.7813	28.6898	26.6735	32.0962	29.7759	27.1189	28.6035	27.9925	33.6209
Mea1	27.061	26.4008	20.9076	20.0546	24.9663	24.2119	20.7076	23.0837	19.9625	20.4195	24.7143	18.2868	18.9743	25.8694	29.5007
Gnmt	14.5912	11.824	15.1541	17.7075	24.7543	11.2152	8.66015	13.7382	13.3059	10.1322	11.809	9.30111	12.8814	9.74859	12.4556
Grin2d	0.0643816	0.0936117	0.072728	0.0772448	0.0937284	0.0998451	0.0206987	0.128408	0.135364	0.0885315	0.121307	0.049525	0.0550189	0.08942	0.105271
Kdelr1	27.7014	29.0752	36.3975	29.8953	39.5028	26.1314	27.1477	27.9588	22.6246	24.4337	22.567	28.0918	26.7549	29.5695	31.2298
Tmem143	4.39558	4.18588	4.02432	4.38476	4.75849	4.74919	4.4368	4.74626	4.57798	4.5062	4.57598	4.61457	4.61764	4.75002	4.70566
Pdxk-ps	0.121983	0.115276	0.15373	0.116831	0.163886	0.0143794	0.0356895	0.0390391	0.225689	0.0001	0.0142059	0.0240154	0.0537567	0.0001	0.094707
Ggct	3.4724	3.47423	4.24345	3.83372	3.97793	2.61878	3.32736	2.59073	2.67523	2.67221	3.40913	3.21465	2.76275	3.73609	4.29263
Jag2	0.47266	0.711874	0.641331	0.709034	0.540298	0.738537	0.627885	0.892958	0.964069	0.797659	0.659041	0.504802	0.764319	0.639545	0.764117
Btbd6	4.37146	4.54187	1.00645	0.738033	1.58484	1.12838	2.26589	5.79857	1.29412	3.16932	5.96188	2.00896	1.73071	0.898057	2.62736
Nudt14	5.24746	4.01904	4.55705	4.58147	4.41401	3.5095	4.18381	4.66363	3.79461	3.55913	5.6899	4.82214	5.04428	4.76395	4.7675
Epdr1	4.13962	2.97396	3.17567	3.52017	3.12234	4.89131	4.42838	4.04419	4.2877	5.41489	4.82965	5.31719	5.6504	4.6678	5.7568
Flii	14.5424	13.7988	14.7043	14.129	14.0101	15.332	15.1052	16.101	17.0688	17.5243	14.8167	14.9519	14.2018	15.3795	13.6446
Top3a	1.46999	1.71362	1.83345	1.62859	1.40458	1.59892	1.88575	1.9256	2.11717	1.82714	1.46842	1.73116	1.75449	1.64469	1.41712
Atg4d	3.44443	3.99185	3.4192	2.15339	1.98767	3.70092	3.36883	2.77056	2.97168	3.52985	3.95209	3.32277	2.72774	2.9282	3.71729
Qtrt1	2.55805	2.94405	2.56933	2.64899	3.05849	2.65746	3.21506	2.00378	2.26255	2.4239	3.24178	2.83183	3.27402	2.43358	2.71964
Plin4	0.58021	0.681138	0.66225	0.407308	0.282562	0.756556	0.784226	0.601676	0.535241	1.55871	0.350761	0.929518	0.741512	0.791613	0.667253
Hdgfl2	5.3804	4.89906	4.95591	4.61304	4.75746	4.08468	4.31753	4.93944	4.38361	4.43329	4.70741	5.0702	4.26352	4.133	3.86213
Chaf1a	0.453231	0.456927	0.685922	0.368543	0.472284	0.362994	0.396189	0.303111	0.560569	0.385449	0.340862	0.221921	0.398447	0.233828	0.359845
Adprh	3.97906	4.46466	4.06465	4.08512	4.30123	3.95209	4.583	3.95015	3.93229	4.62807	4.38073	3.53815	3.55356	3.40792	4.4349
Tmem39a	2.61723	2.62677	2.54016	2.51846	2.35142	3.25737	2.60465	2.59611	2.18556	2.97842	2.38318	2.48771	2.86772	2.76434	2.30099
Timmdc1	12.3785	10.7925	11.2493	11.7967	10.6905	11.3165	10.7413	10.6449	8.47506	10.7504	10.1755	9.93898	10.1891	10.0266	10.7267
Pla1a	9.44436	10.751	12.516	15.1178	7.68541	5.9794	4.88971	8.61567	10.5532	6.86748	8.37978	6.34377	9.42396	7.42627	4.00731
Mcm2	1.85415	1.81046	1.71073	1.83171	1.92777	1.63838	1.82415	2.22673	2.11753	2.19149	1.85956	2.00044	1.54757	1.5942	1.6997
Tpra1	3.96119	4.21776	3.60415	3.96283	3.82772	4.08221	3.7227	4.58961	4.25362	4.26541	3.62744	3.5808	4.22518	3.91703	3.7921
Nab1	8.96148	9.27944	9.93646	9.8492	10.2331	8.63038	9.03031	8.42418	8.6019	7.87412	9.16319	9.08861	8.87818	9.15076	8.62074
Adgre5	6.1364	5.6141	6.27613	7.11395	6.41529	8.74385	8.45227	8.00972	9.65505	10.2243	9.41103	8.4054	9.6182	7.98523	11.1081
Il17ra	3.31047	2.97519	3.42661	3.15861	3.19954	3.93722	3.37348	3.23988	3.01504	3.54621	3.64646	3.81642	3.23717	3.51557	3.21553
Lamb1	13.1822	12.5219	12.3799	13.9182	11.3494	13.3674	12.5368	14.5312	14.4511	15.374	14.0461	11.1272	14.5581	11.2041	11.6844
Kcnn1	0.571357	0.761819	0.67441	0.64249	0.478695	0.522803	0.38705	0.392897	0.372611	0.456855	0.480727	0.59319	0.607023	0.581138	0.608481
Arrdc2	2.22892	2.06183	1.93841	1.8447	2.5617	2.01266	1.91533	2.19002	2.36024	2.47849	1.88265	2.07273	1.97569	1.61306	1.69665
Ppp1r17	0.0001	0.0001	0.0001	0.0001	0.0001	0.0001	0.0001	0.0001	0.0001	0.0001	0.0001	0.0001	0.0001	0.0001	0.0001
Cd36	65.4803	63.2672	84.7206	79.8428	72.9347	58.8592	67.3064	61.396	62.5812	86.4837	78.1916	61.6211	59.9136	77.5315	73.0389
Map2k7	8.08886	9.82816	5.88844	7.41706	8.70686	6.23152	3.38265	7.04142	6.6022	5.75468	5.09247	7.22633	7.81143	6.61153	4.50464
Timm44	9.71358	10.9783	9.6087	10.4658	10.3705	9.39754	10.2154	10.015	10.6795	9.2873	10.3939	9.98682	10.3387	10.0845	9.30576
Ap2a2	28.3702	24.6481	26.9654	26.0183	27.5862	30.5326	32.0723	28.6651	27.1472	35.7181	31.263	31.9158	32.4015	30.4019	27.2807
Pnkp	5.22987	4.81609	4.95046	4.79358	5.02378	5.45774	5.32278	4.99743	4.06804	4.91156	5.68093	4.79056	4.33964	4.42521	5.29671
Med25	7.33446	7.52493	8.21685	7.48444	7.74041	7.16087	6.58994	7.58001	7.3494	7.77574	7.16011	6.4096	7.11917	7.06693	7.27485
Bcam	21.8052	26.5293	24.8707	30.4324	18.974	17.8411	18.6257	39.9404	31.9346	21.4562	32.624	18.0557	20.9673	21.255	21.0531
Clptm1	27.1641	25.2526	28.0856	29.873	24.5522	23.0529	27.3309	27.4201	24.3269	26.3178	26.2459	26.5379	21.0458	24.4074	19.3614
Relb	0.821184	1.51432	0.993528	1.41765	1.00357	0.85496	1.22141	1.25989	1.2476	1.6609	1.77114	1.6289	1.44245	1.27964	1.8335
Tomm40	6.08213	6.31615	6.6909	6.83091	6.1399	6.528	5.77327	6.85643	6.60908	7.63625	6.1229	6.15816	6.26613	6.59724	8.31294
Apoe	67.8214	51.7221	57.3584	39.4594	51.0969	77.6236	108.48	75.749	76.2945	48.8878	54.1217	73.1145	86.5395	60.4384	35.9557
Apoc2	2.32754	1.13155	0.882233	0.48471	0.0001	0.911974	0.37489	0.0001	0.219985	0.0001	0.54694	0.35937	1.28621	2.09928	1.10131
Hbp1	11.0002	11.9132	9.82189	11.0989	11.6188	11.4476	11.8675	10.0396	11.3634	9.696	9.99577	8.99906	10.4412	10.6077	6.4911
Prkar2b	0.0894504	0.40395	0.509135	0.54746	0.248625	0.219527	0.306485	0.631961	0.418939	0.456932	0.619334	0.376546	0.538825	0.305756	0.378988
Cdkn1b	6.19595	5.93009	5.36075	6.08047	7.12399	5.59857	7.55159	5.45674	6.28532	6.86883	5.27582	5.53869	5.99708	6.17398	4.41022
Klf4	2.43582	2.14906	2.07771	2.13905	1.84321	2.73948	2.53545	2.3134	2.47837	2.33458	2.49781	2.5592	2.2787	2.18186	2.45072
Ap1m1	12.4532	11.7709	12.1893	12.806	13.5966	13.7812	13.3095	14.0251	13.0364	12.6479	13.8008	13.3821	13.8344	13.7251	14.0665
Rab8a	16.2244	16.2145	17.9149	16.4791	18.3729	17.4463	16.2582	17.4071	14.0204	14.3589	16.0654	15.3491	18.2329	15.6585	17.775
Hmgn2	6.06724	7.78145	7.54199	8.1225	9.75933	6.80035	6.60589	7.22542	6.43197	7.72841	8.07117	7.04115	6.80058	5.67052	5.71397
Fam32a	17.5998	18.2679	18.8539	19.2773	17.7379	18.9278	17.5187	18.6885	16.8449	16.1413	17.4342	17.2076	19.1827	17.9106	16.9956
Elf3	4.91451	5.29871	5.34787	7.18774	4.68556	4.69924	4.2978	6.335	5.61864	4.99923	8.47283	6.25593	5.04851	6.08564	6.76821
Cyp2c29	0.865472	0.589635	0.570003	0.843608	0.865803	0.150183	0.129701	0.16111	0.0427284	0.249855	0.238702	0.422824	0.326704	0.111617	0.108958
Stard3nl	2.97178	2.78544	2.81129	2.95834	2.84005	2.57019	2.99189	2.52832	2.4203	2.84247	2.46096	2.74403	2.97145	2.37828	2.8639
Stk11	7.8318	8.47382	7.74103	9.20103	10.6585	7.2108	7.45295	7.92626	7.44094	9.19056	8.64013	7.30919	7.6592	7.92387	10.415
Efna2	0.106275	0.088643	0.106253	0.056008	0.0001	0.188219	0.021557	0.192619	0.189098	0.171387	0.206304	0.059154	0.0001	0.114932	0.166707
Atp5d	115.527	108.629	105.398	119.59	127.533	100.91	95.5345	92.7811	88.7819	99.9431	98.04	101.06	103.93	102.858	122.025
Ppp5c	18.6474	16.758	19.7368	20.1779	18.5768	19.9976	18.9788	18.7669	18.4713	17.0214	20.3118	19.3879	18.6383	19.7023	18.4271
Cdk12	2.02846	2.13001	2.25176	2.18604	2.04008	2.09447	2.17976	2.12866	2.62738	2.87582	1.89497	2.21325	1.98364	1.98131	1.8481
Lipe	4.21802	4.94799	3.84679	3.30322	5.11909	4.94023	5.14383	5.34914	5.11663	5.82768	6.27643	4.3263	3.71848	6.10242	3.9964
Pafah1b2	5.98473	5.54225	5.67707	5.91417	5.87774	5.81801	5.37398	5.66225	5.67954	7.21418	5.59661	6.21759	5.94518	5.49871	5.18719
Tbc1d8	1.19598	1.19681	1.30384	1.1601	1.35889	1.02968	1.16666	1.40674	1.51466	1.56758	1.32459	1.036	1.1613	0.930275	0.993697
Cnot11	8.14038	8.95445	9.80865	9.11242	8.7564	8.53211	8.89446	7.77404	8.20602	8.2753	8.14589	7.63892	8.08274	8.29483	9.08044
Slc2a3	0.149234	0.209949	0.0488916	0.214001	0.140229	0.103679	0.154648	0.227514	0.185201	0.192932	0.22892	0.17042	0.166886	0.14426	0.206112
Foxj2	4.21592	4.59177	4.67649	4.4393	4.65546	4.44395	4.89278	4.56393	5.27823	5.50254	3.83973	3.72412	4.15688	3.90424	4.11638
Sri	11.0092	11.8969	11.0829	12.4132	11.2129	13.0101	8.86248	10.8587	9.86228	9.2182	10.5166	10.2424	10.1128	9.23842	9.72191
Dgcr2	8.21876	10.092	8.97908	8.04381	8.73312	9.54127	8.67686	7.95382	8.77792	9.3683	7.72698	7.28996	8.86216	8.21203	9.02367
Irf3	9.92583	8.79661	10.1958	9.75413	8.6225	10.104	8.79908	9.89329	8.94326	8.64838	9.4682	8.95442	8.98934	10.4553	9.95682
Bcl2l12	2.70573	2.68138	2.24628	2.4169	2.1888	2.69351	2.10303	2.76583	2.65348	2.20365	2.23384	2.08592	2.31955	2.2569	1.80274
Zfp959	2.15011	2.37887	2.70131	1.83916	1.11357	2.33969	0.562988	2.20098	2.08418	2.34509	0.49217	2.36345	0.259374	1.59055	0.510791
Mpnd	7.98895	8.69834	9.1197	9.58848	8.48799	7.94315	7.77515	8.78197	8.49011	9.62862	9.67851	8.13583	8.65033	7.93033	8.88455
Sh3gl1	3.62097	3.73067	4.38156	4.12929	3.44105	3.81292	3.94271	3.96949	3.70423	3.87997	3.41613	3.77531	4.29438	4.11368	4.05742
Ebi3	0.466268	0.43485	0.396191	0.407062	0.624399	0.371824	0.395251	0.377227	0.342399	0.591769	0.645926	0.6051	0.51265	0.776979	0.324709
Yju2	0.999384	1.15982	1.21126	1.45312	1.20199	1.24765	1.13971	1.31658	1.26057	1.21653	1.22913	1.4978	1.32767	1.47109	1.26955
Ranbp2	5.83413	5.90484	5.82423	6.30265	5.42466	5.69299	6.16272	5.93169	5.9525	6.37313	5.54117	6.36015	6.14917	6.02429	4.43249
Edar	0.255204	0.230494	0.35665	0.223953	0.160161	0.108838	0.14147	0.298578	0.465926	0.172704	0.216944	0.05343	0.155212	0.093246	0.082861
Grk5	1.05219	1.0888	0.953258	1.29692	1.14165	1.58514	1.38916	1.70358	1.5463	1.26927	1.71559	0.960574	1.76731	1.36048	1.47895
Dvl3	5.33625	6.7804	6.18993	6.11779	6.20211	5.45747	5.46017	6.51338	6.78961	7.81159	5.72477	5.86148	5.64438	5.62628	5.31598
Abcf3	10.1535	9.04597	11.0645	10.2627	9.36677	10.3423	11.2183	11.463	9.46114	8.68137	11.3383	10.434	12.2716	10.4724	8.82679
Eif2b5	16.581	16.1505	18.4438	17.9167	15.9971	16.1441	15.5948	16.1521	14.6391	17.2319	16.6074	16.1964	16.1257	16.7833	16.5438
Cyth2	9.44786	9.61511	10.2572	9.92202	9.80481	8.13523	8.82362	10.0177	9.47742	9.91966	9.4383	10.2389	9.55179	9.21447	10.6977
Sult2b1	0.18705	0.148994	0.139661	0.331492	0.112764	0.192105	0.130608	0.271985	0.37535	0.118727	0.414808	0.196713	0.239299	0.230796	0.28288
Car11	0.723077	0.841116	0.80575	0.591926	0.259322	0.738199	0.841519	1.56678	1.19632	0.607628	0.973442	0.547705	0.882816	0.566222	0.512047
Dlgap1	0.01386	0.00243256	0.00868939	0.0101657	0.0365755	0.0155392	0.0205423	0.0449389	0.0326466	0.0273997	0.0292642	0.0131504	0.01975	0.0083125	0.0164861
Plag1	0.0827611	0.134946	0.0657331	0.053652	0.0918153	0.0443554	0.12597	0.11762	0.226134	0.18978	0.156384	0.108435	0.0814511	0.0958709	0.0424192
Hck	1.26194	1.1616	0.779446	0.705326	0.458712	1.55952	1.83379	1.65148	0.771485	1.24828	2.20943	1.13409	1.54759	1.42801	2.1119
Mrpl4	24.6632	18.9927	23.0652	21.0799	21.5903	25.6175	23.4007	23.0242	20.7355	19.9414	25.6935	23.0055	24.1662	25.7799	27.9971
Keap1	6.37136	5.46721	5.9557	6.2583	6.30728	6.07565	6.6651	6.71488	6.2727	6.72626	6.96515	6.885	6.85606	6.10037	6.88183
Ap1m2	4.17235	4.65104	5.09694	5.28218	3.20636	2.50798	2.67857	3.41714	3.78781	2.90051	2.93601	2.99464	2.80799	2.66149	2.00102
Glg1	21.157	23.1934	21.7961	23.3903	24.7043	21.4087	22.8814	24.6419	26.2349	28.7022	21.8359	20.5842	21.5444	18.4939	14.7906
Atp8b3	0.0001	0.0001	0.0001	0.0001	0.0001	0.0001	0.0001	0.0001	0.0001	0.0001	0.0001	0.0001	0.0001	0.0001	0.0001
Btbd2	8.79732	8.39534	9.20496	8.91075	6.02555	10.3934	9.87338	10.6052	11.0012	9.366	11.0737	9.42154	9.90575	9.47657	10.2124
Csnk1g2	10.6736	11.6215	12.5261	13.5924	12.5107	10.4258	12.0731	11.5837	11.3056	10.932	12.1089	10.448	10.435	10.2922	10.413
Abhd17a	19.2219	19.8161	18.3061	19.811	20.2398	18.5469	18.5622	19.5118	17.389	22.4623	20.6162	18.3723	19.339	19.4632	23.8721
Mob3a	2.47852	2.24336	2.61172	2.39421	1.99798	2.0218	2.28255	2.32404	2.66684	2.71758	2.82216	2.25623	2.24065	2.06939	2.49034
Cacnb3	1.53307	1.72666	1.98798	2.65694	1.86364	1.77397	1.72417	3.43905	2.29456	1.76563	3.022	2.12263	1.862	1.98869	1.72311
Ccdc65	0.102403	0.140332	0.155937	0.16018	0.175308	0.0450287	0.0461227	0.191435	0.0642452	0.213849	0.169676	0.324749	0.15073	0.0001	0.464918
Fkbp11	0.388043	0.468851	0.274988	0.463739	0.420519	0.574201	0.295488	0.262998	0.364818	0.347448	0.495517	0.3202	0.441491	0.40656	0.395609
Ddx23	6.66401	6.38968	7.23551	7.28796	7.14177	7.19026	7.49596	7.77302	7.26679	8.02962	6.83723	6.81737	6.99957	7.19243	6.09056
Pld3	18.6429	14.674	15.5749	15.9055	16.2138	18.6675	13.7654	15.3722	16.8898	13.5474	19.4129	13.6407	14.7645	15.1196	12.5273
Grik5	1.90667	1.91773	2.12752	2.13817	1.7289	1.34554	1.32412	1.98315	2.21725	1.93699	1.78857	1.66538	1.60393	1.4253	1.14122
Cd79a	0.427298	0.444742	0.519509	0.323685	0.574863	0.55239	1.22371	1.14597	0.684725	1.03091	1.84818	0.546733	1.11559	0.917734	1.22309
Rabac1	21.0771	23.2192	22.7079	22.7245	19.9362	21.0076	21.0459	21.2153	18.571	27.8445	22.1186	20.8598	23.6916	22.0657	22.4291
Etv3	1.49335	1.42139	1.52726	1.54295	1.40955	1.42109	1.50383	1.56549	1.72325	1.99847	1.38308	1.28194	1.50851	1.32004	1.15444
Prkcsh	20.2797	21.7095	22.4593	20.6377	21.4759	22.2147	21.793	21.1566	21.5822	23.8744	20.5866	21.9777	22.502	22.5901	22.2398
Elavl3	0.0672844	0.148819	0.112392	0.205503	0.161056	0.157616	0.0447177	0.136088	0.161129	0.137863	0.0936359	0.0960075	0.104297	0.0813527	0.0493621
Rab3b	1.40809	1.56845	1.24701	1.24307	1.71046	1.07816	0.738781	1.34889	1.41141	0.732805	0.744023	0.833266	0.88712	1.11325	1.11053
St8sia6	3.85079	3.6402	3.72018	3.52943	3.71264	3.90903	4.61386	4.01499	4.9819	4.78181	5.01929	4.33406	4.38895	4.30596	4.10086
Fcgrt	65.2166	59.2762	60.7275	57.2073	65.766	67.1958	70.7941	72.8119	61.0393	73.2306	62.7092	66.3346	65.048	69.5213	60.6049
Nosip	9.55538	4.97822	9.28888	10.1646	10.5778	8.73893	9.13127	8.9834	9.01576	7.54257	8.50765	8.96803	8.23501	8.82245	9.16747
Pih1d1	11.8136	11.8818	12.5477	12.7733	11.8856	10.433	10.8112	10.9012	9.81904	10.7541	11.8831	10.394	10.2523	11.4109	12.7764
Rps11	136.463	167.205	136.844	143.736	134.49	150.201	139.431	149.068	144.128	132.705	145.274	142.718	163.251	134.578	152.026
Supt5	13.2699	13.5486	13.9824	13.5129	13.2293	14.5187	14.6295	14.6799	13.5115	14.4484	14.2555	14.3195	14.6382	15.3504	15.4284
Dll3	0.0001	0.0001	0.0001	0.0001	0.0001	0.0001	0.0001	0.0001	0.0001	0.0001	0.0001	0.0001	0.0001	0.0001	0.0001
Paf1	10.3685	10.3647	11.5526	11.3686	9.90376	10.7213	10.4078	10.9967	10.9463	9.85789	9.60769	12.018	11.7723	10.3489	10.4224
Timm50	12.2527	12.6914	14.0444	13.6794	13.0191	11.8806	12.5042	11.595	10.2936	14.1763	10.9995	11.1686	13.3776	13.2913	15.1005
Med29	13.4784	12.9051	11.6497	11.4936	12.5162	12.5794	12.0635	9.88371	9.8705	10.8028	13.2245	13.3957	11.5046	13.7887	12.7039
Bicd1	0.245368	0.283254	0.313626	0.155877	0.194004	0.230296	0.164091	0.218274	0.29451	0.252366	0.257753	0.299842	0.248628	0.13975	0.236182
Ncstn	15.6924	17.7695	16.202	16.7163	19.4804	16.6682	16.0988	17.2504	19.536	17.7438	15.5449	15.1021	16.7774	14.8004	15.2984
Pex19	21.9303	23.4184	24.5327	21.8025	25.1681	21.6138	20.2457	13.6986	22.9208	18.358	21.1968	19.7239	21.3674	21.6308	21.6696
Phyhip	0.939014	1.25547	0.834892	1.23384	1.04553	1.20205	0.780072	1.4934	1.19286	0.684397	0.86656	1.24355	0.854772	1.05194	0.374464
Crhr2	0.0001	0.00850847	0.0001	0.0001	0.0407313	0.0155152	0.0432169	0.037788	0.0176389	0.017326	0.0433128	0.0563081	0.00968671	0.0001	0.0248483
Inmt	583.069	500.428	446.339	426.799	525.024	406.65	486.884	373.234	375.81	389.048	483.851	461.999	414.3	466.867	376.407
Cyp4f18	0.0900482	0.495504	0.256704	0.295515	0.318577	0.646101	0.653508	0.606283	0.540624	0.51494	0.863719	0.696183	0.624166	0.907812	0.973854
Impdh1	1.54987	1.43905	1.14038	1.21137	1.16369	1.57597	1.65939	1.41017	1.66317	1.64491	1.9921	1.47237	1.20912	1.81642	1.57942
Psg18	0.0001	0.0001	0.0001	0.0001	0.0001	0.0001	0.0001	0.0001	0.0001	0.0001	0.0001	0.0001	0.0001	0.0001	0.0001
Dusp3	9.40049	10.235	8.23723	9.17249	8.44846	10.0497	10.8991	6.21537	5.42075	7.2004	9.25464	7.35101	8.97551	10.4592	9.21971
Prodh	26.226	18.8159	22.9952	27.9272	35.3523	24.052	25.0439	25.723	23.8912	19.6964	21.5139	27.541	25.3659	17.442	20.8479
Ess2	1.9279	2.68912	3.19314	2.86336	2.23645	1.77939	2.84988	3.39932	3.07794	2.52471	2.85739	2.35452	2.7725	2.79334	2.82551
Slc25a1	32.0886	29.4436	41.5074	29.2649	33.5607	38.1832	28.9647	33.4697	34.1548	30.0282	41.5277	37.6876	31.2357	37.8329	41.8497
Dgcr6	11.3664	11.0704	12.0904	12.2767	13.3107	10.2998	10.0582	10.1442	9.45786	9.3354	10.5056	10.3199	11.047	10.0796	10.7732
Ddr1	16.2721	15.3162	14.9821	13.8659	14.45	19.389	15.7108	18.496	19.0082	22.244	18.29	16.0853	16.2593	16.551	16.3641
Ier3	12.0391	15.8986	14.1447	13.526	12.7096	14.9681	14.2048	9.71515	15.6643	24.0017	8.82481	14.4036	12.815	12.3731	6.90638
Fosb	0.0644485	0.0313701	0.0946586	0.0627745	0.0513181	0.578896	0.0108001	0.0377782	0.0724642	0.298208	0.0626187	0.0895453	0.0568338	0.0745251	0.0622537
Klc4	34.4643	29.5106	31.2845	31.0909	29.8513	34.9101	34.7764	33.3355	30.2501	31.0556	32.5377	34.3649	34.422	31.2885	32.9833
Ercc1	2.59538	2.86673	2.84271	2.78789	2.27206	2.62807	2.4025	2.58172	2.46122	2.33544	2.31164	2.4453	2.83457	2.28156	2.37325
Cyp17a1	0.0613412	0.0309881	0.0531194	0.0001	0.0629183	0.0643846	0.0165902	0.0001	0.149925	0.0055046	0.119626	0.0948313	0.0516554	0.033668	0.0001
As3mt	17.0364	16.5254	17.1218	15.9315	16.7182	18.9682	17.173	18.5109	14.9318	15.2161	18.1292	18.6717	19.0149	18.1755	16.4665
Homer3	1.76711	1.9678	1.88559	1.83408	2.25785	2.33244	2.08606	1.79453	2.44725	2.20576	2.48282	2.1296	2.05648	2.22958	2.40313
Crtc1	1.75378	1.6846	1.6159	1.55429	1.5945	1.51758	1.40221	1.55171	1.64689	1.62367	1.69225	1.35515	1.47808	1.28432	1.34436
Rnf215	6.6312	6.29937	6.24638	6.95644	6.53703	7.08057	5.9373	7.29101	6.63735	6.21667	6.17608	6.51943	6.79415	6.19989	7.25745
Sec14l2	0.9345	0.790115	0.871227	1.08981	0.540145	0.551239	0.748049	0.936141	0.547233	0.936713	1.01366	0.777456	0.774328	0.572947	0.748502
Aven	2.30874	2.43661	2.23523	2.19021	1.92522	2.76073	2.17832	2.28015	1.84301	1.95595	2.31345	1.96263	2.20117	2.53721	2.43517
Cp	2.56287	2.88424	2.32993	3.02641	2.92266	4.95388	4.31553	5.33027	5.54097	5.92894	6.77032	5.04979	5.54806	4.20413	5.80417
Crot	86.4016	81.3636	117.506	109.456	100.21	62.5002	69.0137	66.3579	75.435	87.4023	73.6958	69.5447	67.4063	82.1773	85.3631
Rps6ka1	2.87209	2.71571	3.67335	2.84734	3.08556	2.26558	2.81287	3.98743	3.34786	3.50247	2.99684	3.39557	2.77956	2.37694	2.62036
Calb2	0.0001	0.0001	0.0001	0.0001	0.0001	0.0001	0.0001	0.0001	0.0001	0.0001	0.0001	0.0001	0.0001	0.0001	0.0001
Snrnp200	14.5768	15.0416	16.1381	15.451	15.7651	15.2058	16.4807	16.9617	17.825	18.0305	17.0843	15.3318	15.1588	14.4018	12.3368
Ciao1	14.5144	16.2736	16.7145	14.6933	16.1076	14.6602	15.3851	13.829	14.7285	15.2232	15.8903	13.2416	14.6868	14.8763	13.6857
Has1	0.0001	0.0001	0.0290655	0.0001	0.0001	0.0001	0.0001	0.0001	0.0001	0.0001	0.0001	0.0001	0.0001	0.0001	0.0001
Taf6l	1.03817	1.01204	1.0439	1.50113	1.06758	1.05948	1.08484	1.24215	0.869022	1.0458	1.05466	1.25955	0.895646	0.982417	1.07138
Insig2	9.34239	10.4136	9.72007	8.68989	10.1503	9.11058	8.95403	9.18581	8.71894	8.3658	8.93499	8.37737	8.7954	9.52773	8.81103
Kpna6	13.1832	13.4745	13.8036	13.0009	12.9272	12.9147	13.0524	13.2738	12.7164	17.3923	12.8568	13.2322	13.4446	13.5708	11.8331
Man1a	11.0101	10.8983	11.8049	9.81549	13.544	14.3343	15.3157	13.4712	14.5696	16.7296	12.663	14.777	15.6381	13.963	12.3843
Itpkc	0.864304	0.806609	0.812846	0.813177	0.584938	0.766613	0.772616	0.912896	0.856007	1.05256	0.691304	0.748592	0.906756	1.05921	0.62306
Coq8b	3.00391	2.82418	2.7538	2.74451	3.18999	3.41202	3.52579	2.91422	2.90583	3.02341	2.68783	2.9857	2.85785	2.9104	3.12106
Brd8	3.39354	3.79875	3.54851	3.28111	3.76075	3.44408	3.47395	3.80816	4.22914	3.531	3.77131	3.36788	3.78362	3.13107	2.89139
Kif20a	0.70333	0.685634	0.452111	0.484154	0.345361	0.442215	0.385121	0.522268	0.321869	0.659784	0.603305	0.428528	0.439466	0.396676	0.53182
Farsa	4.19505	4.27851	4.12933	4.94335	4.64343	4.99938	4.45314	4.13549	4.3135	4.55759	3.8812	4.30729	4.27905	4.83838	4.77464
Gcdh	114.022	110.752	114.805	111.753	128.506	106.432	111.309	111.517	109.877	105.68	99.8625	111.657	118.586	105.652	99.5142
Mast2	8.34572	8.09188	7.75097	6.87177	9.19493	8.18579	7.62726	7.66266	7.56314	9.26228	8.02312	7.60016	7.61488	7.25696	8.53566
Dnase2a	2.16199	2.24684	2.10705	2.00647	2.34376	1.94504	2.09389	2.69384	2.1885	2.19041	2.22824	2.48899	2.38711	2.00392	2.24466
Rad23a	14.3231	11.169	13.0113	14.3906	14.4921	16.1377	14.7991	14.7124	14.175	11.0994	15.4283	13.1688	13.3448	15.3688	13.8484
Calr	169.167	182.34	192.089	180.81	160.249	241.419	255.878	193.197	173.448	177.472	230.289	239.621	213.083	251.238	200.704
Syce2	3.28922	2.54744	2.04515	2.02312	2.32332	2.38393	2.5123	2.78246	2.59751	2.18992	2.05987	2.20266	2.19537	1.66506	1.36424
Nfat5	1.19852	1.46667	5.7801	1.6922	1.13738	1.25302	2.2674	2.26139	5.76493	1.18691	2.38384	1.26168	1.21863	0.998892	0.743286
Nob1	4.4256	4.33609	4.79599	4.41564	4.42596	3.07857	2.60831	4.1492	3.41045	4.26553	4.14924	3.90644	4.82406	4.23099	4.49952
Nqo1	42.2075	51.9082	48.576	42.1499	50.2486	26.2919	24.0451	34.4471	35.1198	29.2261	19.3789	24.6897	31.0289	28.1828	20.4584
Ppfia3	0.0142082	0.0432175	0.0452489	0.0511839	0.0164591	0.0448386	0.0449163	0.011705	0.0587225	0.0112194	0.0787782	0.0001	0.045496	0.0426307	0.0001
Gys1	5.00889	7.74804	5.15258	6.9069	8.85287	5.21904	6.72466	8.41117	9.10596	6.0704	7.08113	5.08896	7.70189	7.26116	5.83954
Ruvbl2	6.17932	6.06984	5.56923	6.09078	5.58889	5.94056	6.91847	6.34265	5.85636	5.81572	6.17923	5.50396	5.98694	5.95673	6.4045
Lin7b	0.0001	0.274654	0.0546447	0.097272	0.244662	0.0613106	0.0001	0.261603	0.0651745	0.183405	0.248837	0.0241726	0.154096	0.177732	0.137557
Bax	11.901	9.92389	13.8437	8.75257	11.4836	11.8972	13.3702	9.17564	10.0607	11.4695	11.7487	12.1146	12.7342	12.3831	13.8959
Il7r	0.128482	0.121166	0.0590496	0.129338	0.0590504	0.193826	0.434371	0.128997	0.174504	0.246236	0.182161	0.190953	0.245663	0.179376	0.117634
Tfam	8.28905	8.16937	8.34914	8.97792	8.87418	7.40333	7.69806	8.0094	7.82022	8.32187	7.94048	7.35787	7.33646	7.30726	7.0066
Zfp81	1.17611	1.05599	0.0935733	1.21301	1.32951	1.05069	1.2562	1.39003	1.62396	1.53374	1.28698	1.13781	1.19713	0.867092	0.902162
Efnb3	0.164694	0.217324	0.298144	0.368746	0.234691	0.367525	0.185034	0.231827	0.237792	0.367503	0.075921	0.296245	0.347991	0.206403	0.39976
Mmd	3.7089	3.94253	4.192	5.19988	4.4335	4.92049	3.8029	5.39693	4.63579	5.17118	4.80544	4.28054	4.58174	5.41543	5.54883
Hlf	7.80355	7.03839	6.11971	5.5776	12.8274	7.21591	8.72679	16.2028	11.0151	10.1623	6.45941	8.36749	8.62013	11.3998	8.61663
Fam162a	34.0055	30.4706	25.2726	24.2308	18.9853	21.2149	30.4512	30.6819	18.174	25.2604	30.6244	28.4855	35.9179	20.8346	35.2561
Rpl8	188.045	199.497	196.664	210.056	190.718	189.557	186.88	182.692	165.62	187.284	187.924	184.311	193.513	187.626	202.954
Grm3	0.0001	0.0001	0.0001	0.0001	0.0001	0.0001	0.0001	0.0001	0.0001	0.0001	0.0001	0.0001	0.0001	0.0001	0.0001
Ssbp2	1.92462	1.7341	1.77757	1.92933	1.98088	1.63396	1.38761	1.73218	1.65845	1.29462	1.9879	1.48315	1.77799	1.41437	1.24808
Fancl	1.26013	1.95261	2.09128	1.59955	1.51801	1.47362	1.58804	1.51548	1.38994	1.55322	1.56827	1.6882	1.60575	1.65415	1.64737
Brinp2	0.0001	0.00416285	0.00517629	0.0100963	0.00489549	0.0001	0.00524008	0.0001	0.00508004	0.0001	0.00505429	0.0001	0.0001	0.0001	0.0001
Gstm5	79.8232	73.2358	77.4668	77.3424	81.8033	73.0404	75.2453	73.5095	69.3376	56.6971	81.8602	84.8608	86.1319	72.5411	86.8357
Gstm7	5.59414	4.32186	5.42801	4.78248	6.26966	4.64723	4.07679	4.92089	4.91354	3.42922	3.96266	5.76966	5.19854	3.48069	4.34781
Gstm3	0.789618	0.548253	0.446817	0.633851	0.616334	0.660657	0.447198	0.296332	0.66801	0.568724	0.372217	0.437311	0.465972	0.731741	0.976767
Stat3	5.31331	5.71594	5.50099	6.03298	5.7746	6.01367	6.19023	6.98424	7.38324	9.0956	6.98799	8.52875	7.27582	7.23002	5.96899
Stat5a	2.38316	2.08807	2.30938	2.63554	2.37607	2.02478	1.92625	2.68531	2.38531	2.84156	2.90685	2.51201	2.20593	1.6696	2.53139
Cavin1	4.3667	4.20852	3.79895	5.41332	4.10823	4.04571	4.37814	5.7254	4.93948	5.60445	5.93335	3.49971	3.86372	4.01598	6.08341
Map3k11	10.0712	9.01469	10.5524	10.5566	10.3068	9.51101	10.1384	10.2535	9.59358	11.709	10.0422	8.9172	9.73513	9.78816	10.5281
Akt2	9.09166	8.61948	9.38624	9.72492	9.82699	9.94817	9.77935	9.56782	9.29286	10.1527	10.2862	9.91082	10.0353	9.59241	9.08141
Dnaja3	21.8267	23.3641	20.6392	22.5983	22.3136	24.2349	23.7508	23.4843	22.1409	26.8791	21.4406	22.467	24.0663	24.1294	21.0902
Hmox2	24.197	24.3987	18.0653	20.4117	19.7597	17.7878	14.7406	15.3493	13.4327	17.7671	14.9832	15.0357	24.7293	14.485	15.2406
Cdip1	7.77421	7.62219	7.6353	7.47672	7.88082	7.79159	7.20338	7.66047	7.55872	7.66669	6.1692	7.3189	7.72593	7.2673	6.71585
Map3k20	0.848754	1.02927	1.02437	0.961545	0.999849	0.909635	0.696123	0.772797	0.850991	1.04951	0.689841	0.795198	0.784521	0.663877	0.73685
Cwc15	38.2073	35.6883	35.8199	39.8306	39.8129	36.3281	32.7158	34.6532	31.8707	26.425	34.2138	35.8167	33.2212	34.3455	34.6127
Col5a3	0.535417	0.643845	0.699461	0.725191	0.567676	0.560026	0.848424	0.675371	0.78334	0.990379	0.867632	0.72412	0.893013	0.527328	0.869004
Dnmt1	2.94833	3.16657	3.11158	3.10528	3.11235	3.20722	3.7654	3.63863	3.8227	3.83773	3.43328	3.04131	3.40309	3.09975	3.02683
Ppan	2.45549	3.17572	2.79896	2.8835	3.09648	3.07198	3.09985	2.97702	2.84445	3.17044	2.9792	3.45964	3.21446	3.30097	3.66603
Angptl2	4.73763	4.39723	3.97533	4.70607	5.72995	4.27184	4.51883	4.40694	4.88613	4.42684	4.32084	3.57009	3.9506	3.32495	5.32142
Cacna1e	0.0284273	0.0169633	0.0120945	0.0276596	0.0324225	0.0274159	0.0424363	0.0358529	0.0379443	0.0277542	0.0499186	0.0311929	0.0248697	0.0281783	0.0124251
Cacna1b	0.0001	0.0001	0.0001	0.0001	0.0001	0.0001	0.00462024	0.0001	0.0001	0.0044567	0.0001	0.0001	0.0001	0.0001	0.0001
Trmt10a	0.77205	0.689842	0.611214	0.952102	0.716399	0.65298	0.711304	0.707656	0.607958	0.597797	0.854922	0.714221	0.678894	0.630336	0.621587
Etv1	1.22358	1.14245	1.25859	0.694733	1.0423	2.8062	2.55222	2.17974	1.83999	1.90899	1.72279	2.83172	1.92884	1.35426	1.08593
Kifc2	3.74108	4.34062	4.01055	4.03495	3.7165	4.25578	3.99644	4.169	4.06891	3.2395	3.98734	4.16985	3.93682	3.38353	3.5486
Psap	533.359	569.488	609.422	583.316	547.844	553.268	713.643	533.168	636.513	741.464	548.135	605.357	688.941	543.995	539.823
Ikbkg	3.02532	2.52701	1.26428	2.63931	2.24778	1.16665	2.03789	1.35028	2.91299	4.37116	1.71526	1.43661	1.7989	2.42525	1.54959
Pax2	3.69299	3.69299	3.67969	4.32698	3.44972	4.04507	3.65112	6.88502	5.86514	4.21114	6.63974	3.59331	4.29866	4.56045	3.81682
Wars2	2.16546	1.94395	2.21674	2.15838	2.08229	2.03742	2.4584	2.30243	0.969505	2.56187	2.05345	2.43594	2.78055	2.48076	2.23025
Atn1	19.4063	17.5943	18.7509	18.5428	19.8256	18.1105	17.4136	18.5211	23.8026	18.9968	19.1996	18.0215	18.7831	17.8816	17.5019
Phb2	23.9949	25.4062	20.4758	28.3308	21.7022	18.4262	24.7168	20.0812	19.7794	25.3739	23.3946	25.0177	24.1716	22.0662	29.8668
Ptpn6	9.10453	9.91539	9.30503	8.34338	10.3088	11.2746	11.4489	11.3318	10.3023	9.64572	11.5505	10.7555	10.7232	10.4781	8.60839
Eno2	0.168778	0.260107	0.153634	0.175865	0.124811	0.239791	0.172423	0.214084	0.175857	0.200343	0.251539	0.17278	0.13416	0.215498	0.279305
Emg1	5.18912	5.33538	6.01101	6.76167	6.4247	5.85237	5.5385	5.08267	4.96811	5.71098	5.64563	5.85444	6.00401	5.56053	5.97081
Lpcat3	32.6173	29.9889	28.5086	36.8849	34.7816	32.2565	31.5939	34.8271	34.4326	39.152	28.0836	31.5177	31.2564	33.254	32.6884
Atp6v1f	89.5122	94.3797	91.1884	96.0223	83.373	90.9603	89.092	86.4164	75.2599	88.4962	83.4596	81.9763	90.9811	80.0253	86.6848
Il12b	0.0575679	0.0219681	0.0600238	0.0464405	0.0001	0.0684017	0.209857	0.0001	0.0567664	0.0595321	0.198502	0.153823	0.0001	0.0755116	0.0342607
Clcn5	7.64105	8.15806	7.42551	7.8333	7.73016	7.02024	7.62626	6.84227	7.38179	9.71243	7.53045	8.49122	7.44881	6.92745	5.57875
Clcn3	5.61408	5.44104	5.07336	4.82825	4.68381	3.98806	6.39387	5.58144	5.39389	7.31575	5.15545	5.85924	3.41204	5.65334	2.72094
Hif3a	0.162714	0.110954	0.127404	0.244233	0.368219	0.156004	0.216016	0.0695185	0.101848	0.103165	0.107365	0.0985402	0.0668203	0.0516503	0.131836
Gpx6	27.1893	29.5523	32.1491	42.6946	20.4832	14.8838	12.4952	21.8312	22.0207	20.5205	22.2253	13.6678	21.6023	16.9473	9.43071
Gpx5	0.0001	0.0001	0.0001	0.052777	0.0001	0.0001	0.0001	0.0001	0.0001	0.0001	0.0001	0.0001	0.0001	0.0001	0.0001
Pde1c	0.0712988	0.0969624	0.105419	0.108009	0.0706164	0.0669555	0.0560545	0.119783	0.0730555	0.0781989	0.115964	0.0624698	0.0756787	0.0463649	0.0497535
Utp20	8.13222	7.58665	6.16383	5.60506	5.45229	7.19067	9.37695	5.82519	6.71562	7.71785	5.5967	7.81524	8.95979	7.52325	5.46488
Spic	0.0001	0.0427104	0.0708519	0.00974401	0.115709	0.0001	0.0001	0.0468115	0.0341929	0.0241441	0.0370905	0.0669717	0.0544973	0.0373902	0.0307779
9330159F19Rik	0.0001	0.0001	0.0001	0.0001	0.0001	0.0001	0.00796542	0.0001	0.0001	0.0001	0.0001	0.0001	0.0001	0.0001	0.0001
Cul3	24.3913	24.7327	25.0155	24.4495	20.4218	22.1595	19.3415	18.8004	23.0063	23.1183	22.3919	23.0827	22.8241	23.4841	20.1348
Sst	0.07073	0.060362	0.0001	0.0001	0.0001	0.0001	0.0001	0.0001	0.0001	0.0001	0.0001	0.0001	0.072581	0.137339	0.0001
Il11	0.136036	0.0850627	0.0001	0.128924	0.0227184	0.0001	0.0490341	0.0353021	0.0001	0.0851735	0.1384	0.0001	0.0182575	0.0951666	0.120756
Large1	1.85422	1.72154	1.48473	1.70091	1.97749	1.78182	2.07033	1.90471	1.78063	2.13274	2.26804	1.92692	2.09873	1.68244	2.06321
Ddx56	8.26126	8.9626	9.89703	9.4509	8.71577	8.88401	9.0816	9.13832	8.59149	8.47219	8.94932	9.17457	8.26622	9.94361	9.52957
Tmed4	50.5278	49.5543	50.8918	49.2172	52.8579	46.2946	48.8095	49.3408	46.7648	48.4323	45.5557	44.8425	47.7092	51.1888	46.3504
Col26a1	0.372557	0.230506	0.449776	0.379934	0.428961	0.246129	0.325734	0.277885	0.304699	0.330378	0.321873	0.232757	0.222653	0.217534	0.315476
Bid	18.1975	14.6179	14.6756	14.4241	16.7822	21.0978	21.8235	19.032	7.62983	18.5675	18.3295	18.4848	8.97749	21.3262	20.928
Ralb	7.13708	6.76209	7.01068	6.95081	6.53084	7.84251	7.78348	7.61998	7.3039	9.50091	7.90763	8.03841	8.53321	8.72296	8.31007
Ppp1cc	12.3295	15.7371	16.925	19.4859	18.8702	16.9076	20.9613	19.6528	18.1694	24.8996	15.6272	19.4746	17.6617	18.1591	13.3244
Dnajb11	18.4845	17.3383	18.1354	18.0231	17.2252	20.6845	22.4219	16.8498	15.4589	17.3233	19.4822	21.9939	19.0073	22.3142	18.2642
Tbccd1	2.32748	2.35516	2.38934	2.56424	2.68999	2.8954	3.48963	2.95222	2.50833	2.72588	2.99425	2.8926	3.0886	3.09671	2.67457
Clec11a	0.439774	0.512011	0.720881	0.963567	0.753352	0.687207	0.586341	0.878967	0.711812	0.590754	1.1348	0.670394	0.862298	0.764476	1.14566
Zfp324	1.20446	1.31696	1.53288	1.33817	1.32451	1.52551	1.05615	1.56191	1.34054	1.36985	1.78263	1.71923	1.66152	1.71141	1.04238
Gab2	3.35743	3.57767	3.2033	3.97083	4.81944	4.28227	4.05819	4.83782	4.51679	4.74131	4.86737	4.36033	4.34913	4.10856	4.34135
Coro1c	4.7326	4.40081	5.38405	5.39857	5.83269	5.30831	5.97709	5.2157	5.4246	6.91135	6.37067	5.87977	4.93719	5.89899	6.51655
Tax1bp1	25.4824	24.4275	24.4532	24.3358	23.8322	24.0363	25.4935	25.1873	27.3372	27.0857	22.5728	23.7583	24.2319	24.5168	23.8095
Psg17	0.0001	0.0001	0.08215	0.0001	0.0001	0.0001	0.0001	0.0001	0.0001	0.0001	0.063299	0.0001	0.0001	0.0001	0.0001
Psg19	0.0001	0.0001	0.0001	0.0001	0.0001	0.0001	0.0001	0.0001	0.0001	0.0001	0.0001	0.0001	0.0001	0.0001	0.0001
Ctse	0.319591	0.577248	0.437196	0.426311	0.230002	0.222653	0.262438	0.7625	0.746212	0.25875	0.974023	0.185454	0.443576	0.596272	0.103811
Ndrg2	32.6119	35.7528	30.9203	31.3614	28.2894	21.8571	18.4412	22.4042	23.7496	20.8724	24.3643	21.0438	22.786	23.3729	23.4238
Mettl17	2.74317	2.65021	2.43985	2.47747	2.52637	2.84949	3.08368	3.00543	2.6149	2.21721	2.67198	2.87578	2.58821	2.73509	2.69388
Arhgef40	1.24424	1.0946	1.46478	1.47507	1.04254	1.32201	1.20383	1.57382	1.67164	1.78878	1.76182	1.31383	1.5833	1.14152	1.07416
Pnpla6	6.6677	6.31677	7.7272	6.62715	6.82228	6.74063	6.472	7.27132	6.97823	8.15215	5.99922	7.14787	6.48179	6.75457	5.9411
Mcoln1	6.7289	6.972	6.28645	6.86877	7.51398	7.76726	7.1439	7.66584	6.98989	7.21915	6.88933	7.62533	7.92774	6.93587	5.53511
Arhgef18	1.96406	1.98287	3.17872	2.0033	1.65837	1.9171	2.02345	2.93435	2.24046	2.2255	1.60506	1.66922	2.76863	2.74367	1.10412
Pkn2	3.9783	3.83538	3.84608	3.83498	3.44845	3.99642	4.22028	3.63181	3.5245	4.24899	3.9958	4.36008	4.08161	3.74258	3.23983
Cd33	0.378596	0.377519	0.338078	0.303693	0.331084	0.539009	0.468727	0.529813	0.428283	0.335484	0.555077	0.395308	0.408656	0.331448	0.433678
Etfb	192.523	212.351	190.282	171.244	182.37	182.201	204.168	182.034	168.635	182.035	169.402	202.041	166.354	207.211	196.968
Nkg7	1.24264	1.25841	0.688455	0.636874	0.867961	0.628844	1.24991	1.05202	0.438431	1.09031	1.05346	0.784201	1.34204	1.23787	2.03227
Stxbp2	25.0287	24.0327	23.0321	22.0621	23.5017	22.2229	21.9059	22.8634	22.513	22.7789	22.669	21.967	22.2307	22.824	20.34
Pcp2	0.0001	0.0365672	0.0421101	0.0001	0.0001	0.0245152	0.0001	0.0286965	0.0269226	0.111384	0.0398144	0.154311	0.0573627	0.0546936	0.0001
Sgce	0.286448	0.366382	0.374565	0.538219	0.350637	0.364849	0.326648	0.492154	0.460647	0.522404	0.642472	0.317932	0.546197	0.43902	0.45429
Chn2	3.57313	3.92025	4.31561	3.95938	3.65182	3.43736	3.21258	3.71829	3.41415	3.31024	3.98861	3.51308	3.17325	3.55774	3.90067
Wwox	1.28606	1.2784	1.11084	1.21979	1.34278	0.810085	1.28171	1.33457	1.04779	0.916965	0.959724	1.07321	1.26883	1.27425	1.12269
Slbp	1.58427	1.72113	1.91537	2.10785	1.42911	1.41344	1.38728	1.43539	1.60005	1.63035	1.29298	1.55604	1.40715	1.22713	1.80241
Tyr	0.0001	0.0001	0.0001	0.0001	0.0001	0.0001	0.0001	0.0001	0.0001	0.0001	0.0001	0.0001	0.0001	0.0001	0.0001
Ghrhr	0.0001	0.0535445	0.0688858	0.0134811	0.0669252	0.0531058	0.0124267	0.149909	0.0817424	0.0508307	0.0293791	0.0545249	0.15952	0.071144	0.0581871
Aqp1	344.874	328.532	351.518	390.689	324.299	333.291	325.162	310.707	338.907	312.205	288.987	314.879	385.891	325.844	316.104
Arid3b	0.772753	0.809613	0.708645	0.704114	0.739507	0.691233	0.804079	0.81648	0.732243	0.748481	0.641042	0.598143	0.90461	0.731216	0.649508
Cnn2	6.14319	6.49991	7.57139	8.611	6.29509	8.58388	7.78794	6.33707	7.08444	7.17403	8.87964	6.60889	8.93356	8.88564	11.9476
Polr2e	14.0297	13.5852	13.8128	14.3914	14.9062	13.6471	13.2503	14.8623	11.5184	12.3411	12.9874	14.419	16.2439	13.6677	15.5735
Abca13	4.84141	6.40465	5.85677	6.53646	4.74813	3.88252	3.19276	5.29705	5.70663	4.79059	4.52627	3.85644	5.02006	3.62507	0.907157
Myo9b	3.41385	3.35868	3.54221	3.08801	3.20976	4.23493	3.96752	3.7341	4.45411	4.39731	3.92538	3.32272	3.78597	3.55458	3.30209
Hdac9	0.0350087	0.032039	0.0234478	0.0263757	0.0237497	0.0225587	0.051508	0.0407506	0.0465827	0.0683836	0.021848	0.0363684	0.0693857	0.0280427	0.0671184
Ly9	0.349378	0.481139	0.351832	0.299871	0.0877533	0.418545	0.988039	0.549327	0.23435	0.460654	0.735982	0.649653	0.746939	0.288111	0.591089
Cd244a	0.132751	0.157677	0.0698037	0.0592462	0.0408811	0.118366	0.229203	0.150476	0.10387	0.262339	0.208182	0.116769	0.155201	0.15249	0.116951
Adgre1	1.92077	2.15328	1.47911	1.11292	1.16231	1.42808	2.12693	1.54935	1.00124	2.25968	2.98848	2.14673	2.42107	1.33553	2.82582
Mtfp1	7.19343	7.14748	8.11847	8.52863	7.19474	8.7577	8.11248	8.05607	6.68828	7.73148	7.53673	9.55639	9.09594	7.97659	8.05151
Rab23	0.899384	1.62403	1.19162	1.67959	1.40466	1.43871	1.10494	1.0999	0.822494	1.58627	1.16059	1.45951	0.516219	0.673792	0.390283
Rab11a	15.6868	16.0787	14.628	14.1356	13.1119	15.2921	15.0827	13.5209	18.9953	15.8948	13.5879	21.2821	22.4847	14.3563	13.071
Eif2b2	14.8943	12.8729	13.3777	14.6768	15.0093	13.5639	13.4065	15.0471	14.0426	12.7424	14.871	14.7658	12.8874	15.6512	14.9767
Dlst	20.2933	20.2133	19.5369	15.9375	20.567	21.839	16.8031	21.7657	21.5098	17.1232	18.8315	18.0246	19.1455	17.9487	14.6619
Pgf	0.0675008	0.0440182	0.154285	0.0308139	0.015073	0.0467884	0.105297	0.0762564	0.162188	0.0698291	0.163897	0.0903172	0.0001	0.0498397	0.157633
Ulk2	7.51304	6.57658	7.12019	7.57813	6.23117	7.68537	8.04735	7.40133	7.29275	7.91052	7.89664	7.72729	8.38128	7.00326	6.59781
Ccl24	0.0001	0.0001	0.0001	0.0001	0.0001	0.0001	0.0001	0.0001	0.0001	0.0001	0.0001	0.0001	0.0001	0.0001	0.066692
Dgkq	3.5624	3.74579	6.1255	3.60504	4.44283	5.20563	3.93914	4.12617	4.00329	6.0983	3.70948	6.30062	3.67483	4.87903	5.36218
Tmed11	0.0001	0.0001	0.0001	0.0001	0.0001	0.0001	0.0001	0.0001	0.0001	0.0001	0.0001	0.0001	0.0001	0.0001	0.0001
Grap	2.93994	2.90139	3.32505	3.49308	3.37491	2.3893	2.90117	3.29649	3.30564	2.99929	3.48244	2.3532	2.67052	2.41058	3.5972
Pou1f1	0.0001	0.0001	0.0001	0.0120814	0.0121504	0.0115261	0.0001	0.0001	0.0001	0.0001	0.0001	0.0166346	0.0001	0.0001	0.011059
Chmp2b	21.1739	20.5541	21.0091	21.9863	21.6786	24.6598	24.5883	23.2227	21.7676	23.0677	23.2757	21.7437	24.2109	25.953	21.2718
Plod3	5.99801	5.69902	5.47185	5.31469	5.66288	7.0373	5.41189	6.34376	5.71814	6.76307	6.13118	6.14238	6.31838	6.03785	6.12526
Ap1s1	15.7298	18.3792	16.3775	16.0596	18.0456	14.3009	16.3207	15.9036	14.2874	15.7038	17.7197	15.7946	16.6798	14.1482	19.7881
Mapk13	2.15105	2.42177	2.74251	2.59857	2.21449	1.98731	1.89069	2.09319	2.25951	2.24306	1.63076	1.72154	1.71947	1.76533	2.48508
Srpk1	3.86895	4.29413	4.58068	5.02153	3.83632	4.38184	3.97473	3.81173	3.65703	4.39398	4.67785	4.15534	3.91495	4.17288	4.88091
Pax3	0.0001	0.0001	0.0001	0.0001	0.0001	0.0001	0.0001	0.0001	0.0001	0.0001	0.0001	0.0001	0.0001	0.0080026	0.0001
Lbr	4.40264	4.89705	4.71384	3.85097	4.27214	3.34916	4.36408	3.54257	3.87836	5.48092	3.21238	3.17587	3.00092	3.41393	2.90006
Crabp2	0.0428277	0.0001	0.137312	0.172117	0.0222482	0.0169627	0.0347484	0.522942	0.059891	0.0001	0.088238	0.0001	0.0001	0.102238	0.0326653
Nes	3.59731	4.8175	3.42845	3.7598	2.94755	3.71632	4.07428	4.17726	3.11988	3.66425	3.74388	3.55024	3.25792	3.91152	4.66593
Bcan	0.0001	0.0001	0.0001	0.0001	0.0001	0.0001	0.0001	0.0001	0.0001	0.0001	0.00697759	0.0001	0.0001	0.0001	0.0001
Hapln2	0.0001	0.0001	0.0001	0.0001	0.0001	0.0001	0.0001	0.0001	0.0001	0.0001	0.0001	0.0001	0.0001	0.0001	0.0001
Prcc	12.252	13.3233	13.0773	13.4311	12.6492	14.7254	13.301	14.8434	12.6765	12.4614	13.9452	14.2858	13.8533	16.4742	14.7147
Rrnad1	1.78894	2.36412	2.11732	2.01382	1.86523	1.69255	1.94475	2.01037	1.88213	2.04344	1.66205	2.00617	2.32166	1.87432	1.89139
Hdgf	59.1727	60.0951	64.9924	64.8392	60.577	63.4317	67.3976	60.1076	61.6246	66.199	61.6624	66.2099	62.1488	69.3841	64.8372
Slc25a18	0.215201	0.242018	0.23475	0.172302	0.0001	0.115001	0.177089	0.139379	0.093615	0.175193	0.059068	0.142929	0.096538	0.062255	0.184502
Thop1	2.66909	2.54732	2.79028	2.84915	2.50449	2.88466	2.97288	2.77135	2.44483	2.33955	3.3837	2.82292	2.81879	2.79942	3.12178
Apba3	6.73758	4.72061	4.37386	5.54835	3.72515	8.2038	5.21789	4.57636	3.74843	5.98908	4.40372	4.66513	4.34577	5.01486	5.26329
Matk	0.101754	0.148606	0.0907762	0.0597125	0.0780219	0.0995314	0.15276	0.20986	0.132304	0.14192	0.122473	0.109924	0.102771	0.115569	0.235053
Pias4	5.15213	4.58283	4.99418	5.06822	4.24221	5.20431	4.16289	4.50628	5.42564	4.79482	4.33457	4.97948	4.48082	4.31096	4.53428
Map2k1	10.9859	11.554	10.1142	10.7299	11.0748	10.6416	9.43253	11.739	10.8232	11.4427	9.90448	10.1479	10.6578	9.44723	9.03593
Sgta	21.9219	19.4839	22.0246	23.3138	21.8806	21.201	21.6562	21.9542	21.0674	21.1446	24.4682	20.0409	21.4797	22.2319	21.8931
Nmrk2	0.0001	0.0001	0.0001	0.0001	0.0001	0.0001	0.0001	0.0001	0.0001	0.0001	0.0001	0.0001	0.0001	0.0001	0.0001
Tmem242	21.7201	24.038	22.7161	23.6936	21.4335	18.5134	17.4947	19.4055	16.0464	20.2769	17.4066	19.4494	18.7456	17.3859	22.1385
Dtx2	1.0811	1.12347	1.53729	1.22885	1.23701	1.29176	1.12802	1.34872	1.22084	1.42014	1.17325	1.59975	1.30939	1.26793	1.29439
Zp3	0.0001	0.0001	0.0001	0.0001	0.0001	0.0001	0.0001	0.0001	0.0001	0.0001	0.0001	0.0001	0.0001	0.0001	0.0001
Hspb1	4.3588	4.01098	6.2772	6.1511	3.35694	8.04951	6.59872	7.09135	5.01232	7.85676	12.6998	7.07359	10.373	12.4961	14.4672
Rasa4	0.615465	0.674616	0.83733	0.783207	0.673881	0.640723	0.831087	0.745976	0.875532	0.835989	0.949907	0.535698	0.758097	0.616507	1.02337
Syt5	0.0001	0.0001	0.0001	0.0001	0.0385309	0.0001	0.0552537	0.113016	0.0715385	0.0001	0.0001	0.0001	0.0001	0.0001	0.0001
Hnrnpa2b1	51.6612	61.5095	60.8679	57.8348	52.8402	52.8012	53.8381	53.8834	51.6339	46.7281	51.2338	57.2913	56.5819	51.3683	42.2673
Fxyd4	8.51066	9.45215	11.2056	15.5103	6.53227	5.92921	5.40334	12.3035	10.2647	4.55036	10.8928	6.28009	6.6709	6.57827	6.04539
Ccdc130	3.5218	2.48223	2.24776	2.24647	3.06843	3.23572	2.74811	2.48417	2.76979	2.51532	2.33795	2.94269	2.61148	3.2841	2.39086
Mri1	3.65233	3.6951	3.95784	2.97608	4.65642	3.09544	3.12914	3.78697	3.85357	3.57961	3.35215	3.83688	3.56051	3.75686	3.46468
Prkacb	4.6776	5.87521	6.07195	6.22698	4.34612	6.43667	6.63786	6.25847	6.62545	6.98916	6.00531	6.10046	5.38526	6.22004	6.11987
Sgsh	3.82422	3.26049	3.9165	3.8596	4.01701	3.88615	3.94081	4.07025	3.70489	3.57356	3.89118	3.55734	3.67236	3.3956	3.50533
Chd5	0.0226692	0.0488283	0.0718919	0.0533673	0.0432636	0.0324779	0.0476092	0.0458185	0.0547759	0.0387468	0.0647152	0.0388151	0.0001	0.0429627	0.0174179
Cstb	66.2588	63.5543	58.3698	65.8413	63.3284	64.8336	64.7321	60.3557	53.6363	67.4471	68.8421	66.6526	68.886	65.4142	82.1716
Sh2b2	0.116543	0.206146	0.0832123	0.132597	0.110309	0.129705	0.189263	0.136981	0.116701	0.244545	0.241129	0.175935	0.216198	0.272935	0.335101
Pex5	13.5895	11.4928	13.1709	12.8738	13.3732	13.0884	13.5413	13.5681	12.7544	16.5243	12.3638	13.197	13.7826	13.2387	12.9421
Jkamp	10.1569	10.2125	10.3754	9.53785	8.85338	8.52875	8.79103	8.91929	8.73194	8.66394	8.73874	8.13575	8.50244	7.95533	7.78744
Cd44	0.238819	0.379912	0.2156	0.262689	0.319041	0.395006	0.766106	0.550879	0.458877	0.829939	1.37442	0.7452	0.67039	0.612291	0.895116
Slc1a2	0.43348	0.400573	0.496711	0.407846	0.40521	0.600892	0.59407	0.596289	0.713317	0.879952	0.711314	0.61579	0.779183	0.54543	0.580741
Eif2ak4	1.89703	2.17128	1.90756	2.05127	1.98751	1.67643	1.49542	2.03688	2.12718	2.28116	1.66008	1.62597	1.66864	1.48016	1.62841
Wdr1	8.83714	9.29788	8.84376	9.60207	8.41	8.83573	9.47339	9.31938	8.9478	10.1915	9.05525	8.71327	9.28715	8.44235	8.26476
Slc2a9	3.81995	3.9028	3.08017	3.03028	3.8411	3.5325	3.85411	3.91453	3.46005	4.02526	2.54018	2.97383	2.47525	2.53789	1.69845
Ccn4	0.288948	0.19479	0.209943	0.334203	0.291014	0.561492	0.463207	0.42447	0.326583	0.580561	0.711249	0.570649	0.569868	0.520967	1.02171
Ndrg1	428.756	358.058	554.444	477.222	671.616	597.76	608.315	575.722	539.519	544.942	604.342	718.863	675.534	628.105	475.553
4930550C14Rik	0.481314	1.08815	0.748312	1.24679	0.580923	0.744972	0.718664	1.08115	0.805214	0.423812	0.808266	0.542873	0.875406	0.894623	0.523015
Man2b1	17.0751	16.3555	15.7385	16.2525	17.3263	17.5499	18.7131	16.9309	18.4655	21.2727	14.8429	16.3042	17.831	15.633	15.6867
Klf5	0.21691	0.364057	0.348404	0.301245	0.166272	0.205468	0.168631	0.395681	0.295059	0.165321	0.404699	0.216523	0.184214	0.314868	0.158962
Wdr83	2.86326	3.20558	3.47202	3.85473	3.05466	2.99716	4.07441	4.74408	3.13731	4.50431	3.33273	2.79436	3.34188	4.43695	3.26064
Prdx2	31.6509	34.7732	30.9625	32.7054	29.5719	26.806	29.8852	29.8861	26.9099	29.137	31.043	30.6353	30.7144	29.3365	30.2631
Polr2a	17.248	16.5386	19.6046	15.7377	17.6659	19.7148	19.1868	19.9383	24.122	18.4141	17.8181	18.8434	17.7514	18.1468	16.157
Shbg	0.290095	0.200821	0.142548	0.0917601	0.524544	0.27527	0.168957	0.130661	0.29191	0.131466	0.0001	0.0848375	0.0544553	0.0986271	0.0001
Senp3	7.6885	7.91711	11.5541	11.3852	10.2373	6.75271	8.80447	7.34566	8.73598	9.96806	7.704	7.54344	6.5916	8.89594	7.01758
Corin	1.27575	0.898685	1.48747	1.57642	0.383035	0.3642	0.474279	0.632867	0.634839	0.647403	0.55657	0.35893	0.816007	0.483227	0.308969
Plekha8	7.05233	6.71006	7.69207	7.22053	6.96756	5.76805	6.74161	6.03267	6.12609	8.36844	6.82056	6.46933	6.08013	6.62239	6.75736
G6pc2	0.0811241	0.109584	0.0689689	0.0688232	0.0001	0.0381084	0.0001	0.0115197	0.0001	0.0001	0.0001	0.0001	0.0001	0.0745136	0.0001
Spc25	6.87991	5.57061	5.25845	4.70612	4.82267	6.93897	7.00625	6.39544	6.96476	7.7782	4.34951	6.24871	5.39466	8.09557	7.47686
Dnah2	0.0824164	0.0549835	0.0821528	0.0677683	0.0847154	0.0837628	0.0506489	0.0755894	0.14035	0.0972327	0.0595255	0.0504213	0.0750187	0.0680474	0.0886255
Ripk4	5.06572	4.97587	4.03279	4.15584	4.03407	5.09712	5.14924	4.99219	4.20353	5.29199	3.88151	4.25033	6.02393	5.30045	2.89211
Ufd1	4.95169	3.97411	4.12101	4.22586	4.75472	3.70658	3.9672	4.2707	4.12537	4.88237	5.77761	4.6564	5.56975	3.40622	3.79124
Zfp287	0.192768	0.243154	0.182854	0.177239	0.163581	0.236933	0.15569	0.313808	0.364011	0.213422	0.244076	0.148753	0.19491	0.0873893	0.149489
Prlr	3.45779	1.08834	2.78098	1.14988	2.62973	3.10594	1.15157	2.70547	3.18166	1.06578	1.26098	3.20142	2.32251	2.9479	1.04105
Letm1	14.9487	13.9605	14.8924	15.4168	15.3129	12.5414	12.4929	13.745	13.1854	12.1624	14.2676	14.1397	12.5919	13.7248	13.3223
Ubqln1	24.3306	22.7024	24.1707	26.2577	22.8253	28.2986	28.2504	25.7964	24.327	28.1852	24.5677	28.0695	26.355	30.4645	26.2768
Fgfr4	8.15953	6.93162	10.5517	8.40232	10.2381	9.96923	9.98895	9.81989	9.17911	9.82528	9.19937	9.63954	8.55751	9.42903	10.1915
Cadm3	0.0301939	0.0109231	0.0001	0.0258739	0.0001	0.0211961	0.108622	0.0106137	0.0185397	0.0170759	0.10352	0.0264364	0.0284706	0.0204927	0.0573743
Fcer1a	0.0001	0.0001	0.0001	0.0001	0.0001	0.0001	0.0001	0.0001	0.0001	0.0001	0.0001	0.0001	0.0001	0.0001	0.0001
Txn2	19.6829	20.2734	18.9708	17.493	19.7234	21.0841	21.229	15.331	21.3713	16.6994	21.8983	17.6555	22.3356	21.2949	17.9453
Casp14	0.0001	0.0001	0.0001	0.0001	0.0001	0.0001	0.0001	0.0001	0.0001	0.0001	0.0001	0.0001	0.0001	0.0001	0.0001
Slc1a6	0.0294189	0.0001	0.0115798	0.0001	0.0188305	0.0001	0.0001	0.0001	0.0001	0.0001	0.0389894	0.0001	0.0001	0.0885349	0.0001
Slc1a3	0.193039	0.254607	0.188323	0.263262	0.143727	0.22744	0.1201	0.308628	0.260192	0.257762	0.217748	0.144951	0.275562	0.158788	0.11142
Crbn	6.53732	6.23308	6.36405	6.70521	7.15748	6.2878	6.84583	7.11232	6.92043	6.55722	6.58404	6.08778	6.69379	6.40725	4.6829
Il5ra	1.08375	1.55425	0.859399	1.22299	1.34008	0.938904	0.784132	0.975758	0.646829	0.623039	1.01636	0.613312	0.760288	0.695035	0.829116
Msh6	3.93193	4.95496	4.93878	4.49004	4.3405	3.98384	4.51286	4.2432	3.92619	5.02402	4.82135	4.35529	4.60457	4.01499	3.60833
Fbxo11	8.51971	9.39536	10.15	10.442	8.80343	7.80802	8.15294	8.73344	9.37749	8.54449	9.24533	9.2975	9.3719	7.93283	7.35661
Mlxipl	38.3678	36.2606	35.866	29.5237	34.8743	40.9707	38.6526	38.9286	37.5728	34.2616	34.4774	37.2468	34.6243	40.2752	28.6332
Tbl2	2.15836	2.22007	2.19082	1.8653	1.70506	1.91089	2.23508	2.02075	2.10194	2.1338	1.74046	2.27658	2.19498	1.9058	1.97038
Bud23	4.49834	4.9061	5.02255	4.93714	4.3829	4.53173	4.44083	4.68922	4.45668	4.39588	4.95158	4.48684	4.78174	4.35905	5.25294
Nid1	4.37862	3.97031	5.25038	5.45496	7.12595	6.49277	6.1613	4.64829	6.61424	8.12476	7.72103	5.16572	6.49116	4.96389	8.84631
Mcm5	1.47431	1.10959	1.2857	1.21926	1.03461	0.876824	1.04544	0.848106	0.958241	1.0292	1.35212	1.09854	0.931809	0.786504	1.13221
Hmox1	22.7881	22.3007	21.3432	19.6788	15.4143	25.037	28.5374	15.3297	12.735	20.6357	24.8159	27.9541	26.9552	43.7102	28.4069
Mprip	16.507	16.3276	15.1916	17.2055	15.675	16.4148	15.5973	17.0293	17.0969	15.9987	17.0936	14.6177	17.1323	15.4365	14.7812
Cic	4.74615	4.40442	4.50454	4.10986	4.76462	4.93183	4.83927	5.37881	6.20379	5.96569	5.33455	4.64269	4.34935	4.60937	3.84668
Pafah1b3	2.97696	3.76173	3.15489	4.26831	2.4179	3.24003	3.42463	3.95468	3.21592	3.09795	3.34374	2.90387	3.26743	3.06105	3.36824
Il27ra	0.178957	0.375503	0.194349	0.174753	0.26166	0.230427	0.377712	0.232526	0.224005	0.442622	0.643832	0.245375	0.492067	0.268303	0.547968
Prkaca	20.2616	19.5609	20.0822	21.7961	22.4784	21.7143	21.5183	24.8606	23.6749	24.992	23.9156	20.2811	22.2245	22.0311	23.8766
Asf1b	0.321984	0.314258	0.133521	0.401054	0.118602	0.0750975	0.157492	0.349243	0.0346901	0.277283	0.339934	0.204154	0.569914	0.250936	0.380669
Myl10	0.0001	0.0001	0.0001	0.0001	0.0001	0.0001	0.0001	0.0001	0.0001	0.0001	0.0001	0.0001	0.0001	0.0001	0.0001
Ddx39	3.44208	3.46892	3.83845	4.1647	3.67544	3.30862	3.71839	3.24466	2.44287	3.05931	3.47417	3.5485	3.41046	3.03887	3.69354
Dnajb1	10.9698	10.9386	14.4367	12.1585	8.1374	15.1836	12.5933	8.42813	9.23211	17.3203	8.31534	15.2977	15.9394	19.4278	19.9898
Msh4	0.0001	0.0001	0.0001	0.0001	0.00280509	0.0001	0.0001	0.00713465	0.0038381	0.0001	0.0001	0.00603419	0.0001	0.0001	0.0001
Usp40	2.3973	2.90967	2.62113	2.44419	2.4095	2.15401	2.23153	2.51246	2.5171	2.44808	2.21432	2.45125	2.20079	2.08664	1.99797
Evx1	0.0001	0.0001	0.0001	0.0001	0.0001	0.0001	0.0001	0.0001	0.0001	0.0001	0.0001	0.0001	0.0001	0.0001	0.0001
Kbtbd4	2.42955	2.1389	1.72505	2.04422	2.01418	2.32306	2.58451	2.0456	2.35833	2.36529	2.36535	1.96865	2.24256	2.12488	1.46084
Celf1	9.73414	10.5502	11.0309	10.9876	9.39499	10.9549	11.0224	10.7066	9.27567	12.3856	9.63589	10.3567	8.90174	9.71095	8.31806
Ndufs3	48.2042	50.1281	46.5397	53.0448	48.9744	43.9986	41.3977	42.5777	36.887	47.9401	39.7358	41.5264	43.5104	41.9627	47.027
Por	64.4966	48.9284	50.2793	51.4884	55.2659	59.4454	57.4328	61.9644	65.2669	64.5493	59.0324	51.5551	50.2813	59.6749	50.2771
Igf1r	10.1276	9.5092	9.49995	8.79236	9.3387	7.19996	7.71752	8.86042	8.89718	10.5419	8.46455	8.61036	8.13211	6.85228	7.37161
Insr	2.39037	1.78323	1.61442	1.62606	4.63165	3.08005	2.30297	2.05673	3.5624	3.37268	6.5775	2.08543	1.70745	2.2623	3.26362
Fcer2a	0.0349337	0.154455	0.0362766	0.0623344	0.08906	0.158821	0.119175	0.307175	0.114494	0.181153	0.300994	0.0376057	0.0924404	0.127816	0.121541
Cyp2a5	84.2092	49.3031	47.3791	45.0573	89.8307	40.353	39.5973	37.7112	54.0366	45.5944	30.7888	37.1361	43.0083	42.7985	51.9635
Atp4a	7.92882	8.07041	6.83536	6.6772	7.87603	7.38605	6.74781	9.45141	8.95297	7.97594	5.20398	8.1314	7.17681	5.3696	2.03455
Trim28	13.74	13.3288	14.1205	14.3012	14.6795	14.8069	14.6784	16.2324	14.19	14.7139	14.8814	15.6913	16.9258	15.6141	14.1879
Ube2m	27.0872	26.257	25.8251	29.7371	26.7216	19.2296	18.3779	19.5217	18.8984	17.9598	21.7636	19.1594	25.946	26.0538	20.6809
Adcy9	2.34189	2.2535	2.11797	1.75319	2.22145	2.19656	2.23308	2.40141	2.55152	2.96335	1.96201	2.35733	2.06011	1.80725	1.74691
Mef2c	0.281229	0.205824	0.141168	0.107965	0.205582	0.181113	0.256945	0.2022	0.195619	0.237058	0.148497	0.126495	0.109803	0.0977201	0.184823
Ctr9	5.52466	5.98447	5.56179	5.67359	5.61287	5.70523	6.05928	5.69379	5.25326	5.93358	5.74958	5.59186	6.08479	5.71521	5.05476
Eif4g2	68.7498	70.5205	70.8789	69.5682	61.6795	67.4586	67.9448	64.658	64.8759	74.6424	64.6922	70.1057	68.0526	70.1219	58.1795
Mrvi1	0.857881	0.712485	0.634518	1.03531	0.962922	1.02572	0.924538	0.845722	0.862922	0.959364	0.758395	0.737993	0.749132	1.04907	1.25649
Pcyt1a	12.6983	6.32797	11.8702	3.62515	11.7866	4.07562	4.4922	3.39469	5.29854	4.32373	6.39863	12.2424	3.67062	3.31392	3.80029
Zfp592	7.49483	6.87708	7.84935	7.28315	6.70506	7.79334	7.0888	6.68324	6.69162	9.38633	6.43726	8.66206	8.20084	7.12516	6.72568
Psmd4	20.8873	22.0272	24.7923	24.1658	24.5495	21.2887	23.4218	21.1513	22.3273	22.7661	20.8419	22.2196	23.4016	23.8135	22.3648
Tmod4	0.138874	0.155477	0.276386	0.124614	0.0609244	0.137457	0.0158091	0.219748	0.0720452	0.0634205	0.108955	0.0357695	0.0907648	0.0874126	0.0680731
Insrr	7.69485	5.47271	5.60026	5.02709	6.21268	4.81725	4.85515	4.57889	4.52993	4.55229	3.75922	4.22433	3.92862	3.75535	2.56985
Cabp5	0.0001	0.0001	0.0001	0.0001	0.0001	0.0001	0.0001	0.0001	0.0001	0.0001	0.0001	0.0001	0.0001	0.0001	0.0001
Snx6	31.7292	28.8261	27.9533	29.6238	24.9956	30.4697	31.7543	26.3586	23.7666	29.1766	29.3098	29.4371	32.2874	30.2099	30.204
Mthfd2	0.604454	0.563796	0.71225	0.78247	0.471794	0.597301	0.710859	1.00019	0.400584	0.580372	0.708955	0.622909	0.610045	0.645191	0.528925
Kit	2.22648	2.70917	1.91278	2.10803	2.06642	1.74562	1.97655	2.00308	1.97029	1.99184	2.08529	1.59166	1.74442	1.23003	1.62024
Tomm40l	5.34869	4.59139	4.64419	5.05146	4.92308	4.72353	5.0534	4.50049	4.88765	5.05974	4.90096	5.55707	5.33283	5.21167	5.50865
Nr1i3	0.33465	0.480352	0.581575	0.559396	0.326865	0.106636	0.202288	0.475948	0.396314	0.165697	0.170672	0.340057	0.322559	0.172793	0.246052
Apoa2	29.9517	21.1093	25.2322	26.7331	25.4531	11.9369	15.1881	14.433	5.05901	10.6822	11.2724	15.3307	15.1416	8.90589	15.1398
Pan2	4.57418	4.65904	4.66911	4.81056	4.90771	3.92423	3.9259	4.4293	4.54939	3.77149	3.5539	3.67065	4.09344	3.75387	3.19805
Cs	43.8162	44.7303	44.3053	46.4429	44.5241	43.4534	40.8357	42.8117	41.417	44.4706	40.7514	40.6539	41.2412	43.5808	40.5201
Ampd3	4.19004	3.8075	3.57903	4.80281	2.95063	3.01406	2.99041	4.55682	3.79254	3.49257	3.93056	3.39617	3.66179	3.18727	2.32218
Bcas2	4.31403	4.77837	5.27055	5.30402	5.18879	4.57869	4.235	4.95547	4.60409	4.53447	4.76187	4.47261	4.50883	4.30164	5.30541
Sh2d1a	0.0194756	0.0316226	0.0001	0.0001	0.0169629	0.0232852	0.025034	0.0174288	0.00819478	0.0133461	0.0001	0.0001	0.0001	0.0001	0.0233383
Ctcf	8.46367	8.28646	9.11653	9.27583	7.52727	8.99257	8.54491	8.10303	8.17028	9.52168	8.13811	9.03813	9.64621	8.04962	6.85991
Pard6a	1.43741	1.3995	1.19921	1.75284	1.57585	1.539	1.45062	1.6768	0.809903	1.72155	2.28706	0.953874	1.98518	1.99119	1.56945
Agrp	0.132647	0.0500308	0.112593	0.147079	0.178013	0.359856	0.109528	0.221653	0.231208	0.0377093	0.270335	0.180866	0.247636	0.10867	0.096509
Pvalb	7.31773	14.3982	7.62259	9.67989	4.90843	13.651	10.9361	17.3937	9.01908	8.91796	8.96847	12.2484	11.6136	11.0667	6.65794
Tfap4	1.66658	1.39686	1.63396	1.38504	2.41231	2.00128	2.20992	2.30398	2.66256	1.10272	1.75799	1.4258	1.99007	2.21461	1.18088
Ranbp1	13.43	14.5426	12.9698	15.5372	13.5947	12.7082	9.81292	13.6642	10.5968	13.4504	14.2355	13.3583	15.1599	9.32937	14.0559
Cd247	0.134578	0.203337	0.177483	0.0888063	0.133166	0.0612138	0.0673424	0.0780325	0.159173	0.245874	0.239926	0.0537191	0.197988	0.114389	0.269759
Rfx5	1.80821	2.85241	2.57447	2.31493	1.7738	2.50028	2.97263	3.62406	4.20078	3.41621	3.28983	2.71181	2.63596	2.44498	2.23435
Psmb4	42.4324	43.0737	43.896	47.317	47.2639	38.5718	41.9543	40.6622	36.2434	43.7659	39.7784	40.3862	43.8652	41.7902	47.5642
Mmp8	0.543246	0.331544	0.229197	0.20559	0.536754	0.280038	0.390489	0.546193	0.0001	0.0001	0.201202	0.114208	0.104761	0.431023	0.303718
Slc30a4	3.91794	4.11916	4.39548	4.53561	5.16456	4.23882	3.8011	4.14305	4.65378	5.59139	4.86418	4.61197	4.48727	3.89494	3.14695
Sqor	29.4627	31.5405	26.8506	28.4966	27.5058	30.1213	26.6478	28.1313	26.5689	24.5367	26.8684	29.375	32.3165	30.3112	25.152
Bloc1s6	7.35313	7.44987	8.29425	7.89562	7.68603	6.23911	2.40513	7.55031	6.03467	7.3435	6.81254	7.21161	7.08269	7.30819	7.273
Metap1	4.46367	4.9695	5.22258	5.83574	5.43209	4.98417	5.17166	5.2831	4.5553	5.50634	4.76421	5.35228	5.25211	4.62392	4.53118
Gpr108	8.41645	8.19638	8.2712	8.55327	8.72224	8.8636	8.2959	10.1916	9.84934	9.38343	10.2518	7.66682	8.1823	8.68968	7.42394
Tnfsf14	0.0001	0.303811	0.164326	0.15009	0.15358	0.095147	0.258153	0.070658	0.164042	0.249014	0.071544	0.139862	0.224955	0.080323	0.347884
Gata6	0.07639	0.0846132	0.0977735	0.0144462	0.0996744	0.103479	0.0989963	0.111026	0.0533152	0.0736897	0.129746	0.0981365	0.135966	0.0747277	0.171632
Rsl1d1	15.7831	16.0851	16.1454	17.2471	17.7338	17.4702	16.1731	15.2507	14.1277	15.3854	15.6064	18.3309	17.0174	17.5	16.4555
Cnga2	0.0001	0.0001	0.0001	0.0001	0.0001	0.0001	0.0001	0.0001	0.0001	0.0001	0.0001	0.0001	0.0001	0.0001	0.0001
Apc	2.85126	2.76658	2.85249	2.86321	2.7348	0.370227	2.3224	2.69319	2.92976	3.12776	2.96231	2.58306	1.17454	2.4032	2.07328
Reep5	29.5579	27.7956	32.7834	34.0739	29.4923	27.2702	28.6174	27.9356	26.2285	30.4951	31.5292	27.5655	28.4302	28.304	33.6256
Ergic3	48.4209	43.8115	45.2026	46.3289	49.7488	48.3597	46.1732	47.0574	46.2996	44.0488	49.2103	45.2621	45.6123	52.4668	47.6794
Uqcc1	6.18162	9.3688	8.62614	8.98624	8.86168	9.5657	9.57617	9.95517	8.50545	9.31165	8.57366	8.76362	9.54675	9.53363	8.83773
Spo11	0.0001	0.0221986	0.0115742	0.0119886	0.0850433	0.069156	0.00961375	0.0250921	0.0567503	0.0001	0.0314967	0.0349167	0.0266925	0.0376567	0.0505754
Ncoa2	1.87246	1.43739	3.46273	1.67281	3.5936	3.67752	3.8324	3.46925	3.954	4.09874	3.84789	1.77992	3.60459	3.32134	3.01049
Prl4a1	0.0001	0.0001	0.0001	0.0001	0.0001	0.0001	0.0001	0.0001	0.0001	0.0001	0.0001	0.0001	0.0001	0.0001	0.0001
Trh	0.0001	0.0001	0.0001	0.0001	0.0001	0.032405	0.0001	0.0001	0.0001	0.0001	0.0001	0.0001	0.0001	0.0001	0.0001
Nr2c2	1.01137	1.14212	0.810572	1.13235	1.25262	0.977309	1.09929	1.1753	1.44221	1.77305	1.40804	1.10727	1.00361	0.989915	0.615958
Nr2c1	1.29241	1.61435	1.37731	1.01233	1.42592	1.19663	1.36524	1.96329	1.71941	1.66098	1.61251	1.51571	1.29529	1.24447	1.29084
Smpd4	2.81716	3.15447	2.96426	3.0414	3.14548	2.8971	2.76738	3.12996	3.22669	2.96509	2.88121	2.93241	3.02991	2.72198	2.65244
Pex1	2.28287	2.72798	2.86011	2.42256	3.09048	2.5431	2.67492	2.83824	2.99883	2.8387	2.46777	2.91507	2.50548	2.31273	2.1929
Otx1	0.0001	0.0001	0.0001	0.0001	0.0001	0.0001	0.0001	0.0001	0.0001	0.0001	0.0001	0.0001	0.0001	0.0001	0.0001
Kctd20	4.87338	5.76382	5.52695	4.94282	5.2466	4.48378	4.72099	2.7464	4.5244	5.87679	3.58477	3.40117	3.31369	4.42478	4.89457
Itgae	0.274283	0.324725	0.259418	0.417843	0.226847	0.187673	0.116587	0.356176	0.143041	0.350018	0.238781	0.305852	0.193443	0.12786	0.2854
Ctns	9.12284	9.25142	9.61006	8.64319	8.48787	11.2847	10.334	8.57107	7.99283	10.6213	7.56056	10.9758	11.7072	10.6382	8.98369
P2rx5	4.1159	4.84747	5.14895	5.25562	3.89293	2.28912	2.26495	2.68254	3.84057	3.15015	3.80855	3.48293	3.30133	3.15043	3.14349
Shpk	7.71899	8.03	8.36566	7.51885	8.21796	7.22235	6.61008	8.16893	9.08436	7.41106	7.26952	7.48061	7.81914	6.56236	8.05728
Trpv1	0.0001	0.0347979	0.0123282	0.0001	0.0001	0.0001	0.0001	0.0001	0.0001	0.0001	0.0001	0.0001	0.0001	0.0262142	0.0234631
Ephb3	0.812838	0.635325	0.541644	0.429297	0.456903	0.690512	0.367096	0.691401	0.714831	0.708458	0.555057	0.51898	0.561564	0.465585	0.278087
Tuft1	6.55129	6.12585	6.39863	6.00093	7.71754	7.76524	7.46354	8.61649	8.67745	10.5745	8.22323	9.42027	7.63869	6.67043	7.50586
Rcn1	2.13171	2.97684	2.26452	2.68466	2.67929	2.94375	3.57921	3.11296	3.71893	3.2146	3.85048	3.26424	3.66148	3.16039	3.55515
Dnase1	194.828	83.3053	175.861	167.604	237.352	168.485	205.33	160.869	149.664	178.018	153.326	210.07	193.676	255.014	182.333
Trap1	116.903	108.648	116.807	110.004	115.629	115.432	112.91	116.372	114.173	106.507	111.109	110.055	111.378	112.072	105.067
Naa60	5.85707	5.72259	5.32557	5.45295	5.50671	5.49711	5.86599	5.97634	6.16791	5.04714	5.15991	4.91202	4.79979	9.55721	4.86746
1700037C18Rik	1.82084	1.47534	1.84246	2.07994	2.17155	1.62472	1.28658	1.28174	1.57545	1.92335	1.57576	1.64526	1.49064	1.84462	1.66643
Ankrd13d	0.927524	0.781718	0.833406	0.447405	0.484648	0.409824	0.268026	0.775468	0.613148	0.549181	0.607323	0.442633	0.730943	0.694751	0.67764
Tyrp1	0.0001	0.0001	0.0001	0.0001	0.0001	0.0001	0.0001	0.0001	0.0001	0.0001	0.0001	0.0001	0.0001	0.0001	0.0001
Tpr	8.74762	8.05861	8.03477	8.60713	7.98332	8.64632	9.06066	9.17767	8.84363	8.6432	9.95131	9.02367	9.30325	8.31531	6.79862
Pdc	0.0001	0.0001	0.0001	0.0001	0.0001	0.0001	0.0001	0.0001	0.0001	0.0001	0.0001	0.0001	0.0001	0.0001	0.0001
Odr4	15.0166	14.2427	15.1236	14.5974	5.37141	14.3366	14.4567	5.77515	5.77654	12.0179	5.58396	14.3375	14.6903	5.34868	12.5731
Prg4	0.138886	0.0752858	0.0723415	0.0516371	0.0783944	0.0442356	0.0754501	0.0525853	0.0557656	0.0159643	0.0696463	0.0681941	0.0853457	0.0157771	0.0771374
Dhx34	2.70699	2.98369	2.93187	3.15793	2.76853	3.18359	3.12315	3.48474	3.42515	3.14339	3.07711	2.29429	2.34772	2.42729	2.56276
Kptn	2.67998	2.63492	3.22401	2.83449	2.47254	3.17818	3.18598	2.96618	2.89468	2.49983	3.19577	2.5671	3.24015	2.8453	3.34201
Napa	21.9936	21.3128	20.1753	22.1873	21.8547	22.6948	23.6442	23.5955	23.5572	21.8284	23.002	25.5346	22.8669	24.2777	23.3974
Sra1	14.2481	10.7262	11.4973	16.6723	11.9163	13.6877	15.631	9.95358	13.6164	9.75607	16.7615	16.9943	15.8852	14.4727	16.314
Calcoco2	0.0001	0.0001	0.0001	0.0001	0.0001	0.0001	0.0001	0.0001	0.0001	0.0001	0.0001	0.0001	0.0001	0.0001	0.0001
Atp5g1	40.0042	43.1658	37.5229	41.7514	35.4797	31.3265	29.2122	31.3322	25.19	30.4032	31.859	31.1338	33.7039	36.0828	42.1871
Snf8	11.5631	14.5507	13.1746	14.6882	14.3675	12.3382	12.548	11.5804	11.0321	11.5446	12.3702	12.3558	13.001	12.805	13.9517
Tbcb	17.8396	16.3076	15.1145	16.9824	15.0335	16.4243	19.1197	15.9887	15.6026	14.83	17.6765	17.0826	19.8992	18.6969	18.607
Inpp5k	4.92998	5.35986	5.96092	5.64263	6.58091	4.65488	4.08143	5.23736	5.91261	5.58174	4.56185	4.85065	5.14361	4.43368	3.50531
Crkl	6.30422	7.75341	6.87512	6.94483	4.89072	5.91128	6.29796	5.56373	5.90757	8.48563	5.31793	7.10238	6.94958	5.98806	5.85425
Upk3bl	0.0001	0.0939239	0.0328521	0.0001	0.0001	0.0001	0.0001	0.0740361	0.0596256	0.0001	0.0001	0.0001	0.0001	0.037593	0.0001
Eps8l1	1.4027	0.502248	1.43448	0.61563	0.710988	0.841521	0.223516	0.717469	0.411055	1.0191	1.28366	0.374002	0.770444	0.868904	1.20924
Clint1	16.542	15.5237	14.8026	15.6041	14.58	16.6221	17.1552	16.7515	17.0364	17.4734	16.0201	14.9723	16.0825	17.608	12.8039
Prss16	0.0001	0.0291463	0.0001	0.0222764	0.0001	0.0001	0.0965969	0.0001	0.0001	0.0207361	0.0151001	0.0001	0.0125104	0.0001	0.0001
Cdkal1	0.896339	0.863031	0.851496	1.00825	0.973695	0.917332	0.836684	0.904186	0.86481	1.08136	0.726678	0.9469	0.929293	0.941865	1.01427
Rhox6	0.211707	0.161663	0.494096	0.467936	0.289826	0.150535	0.083063	0.39259	0.263239	0.209294	0.480863	0.272137	0.81798	0.095955	0.597898
Cdcp3	0.0001	0.0001	0.0001	0.0001	0.0001	0.0001	0.0001	0.0001	0.0001	0.0001	0.0001	0.0001	0.0001	0.0001	0.0001
Htra1	30.6461	22.4008	33.153	32.0152	38.3678	46.0764	43.6234	48.161	41.4375	44.934	47.2525	50.2038	48.2428	49.0011	43.011
Zbtb17	3.42364	3.59694	3.68514	3.44712	3.37901	3.2336	3.77171	3.13459	3.17706	3.07706	4.04601	3.26709	3.39591	2.98082	3.18477
Clcnkb	71.2436	72.6741	64.0801	63.6179	73.1657	54.1764	48.6714	62.0415	57.2531	51.1732	47.4149	52.7323	51.9863	46.4088	28.8394
Fam131c	1.04422	1.69719	1.49417	2.11261	1.09738	0.393596	0.618746	1.1	0.911042	1.09577	1.52295	0.812293	1.10526	0.829575	1.72047
Fblim1	1.08755	1.10912	1.17237	1.75043	1.35685	1.77706	1.70435	1.54367	1.65587	1.94051	1.46951	1.60328	1.70751	2.01112	3.40212
Hspb7	2.12962	2.23963	2.5491	2.27113	2.23611	1.32078	1.54299	1.53927	1.68065	1.39371	1.22113	1.31248	1.04929	1.45002	1.14714
Epor	0.729545	1.29876	1.15738	1.38891	0.788963	0.726495	0.55381	2.5253	1.70225	0.321492	1.58428	0.712925	0.346933	0.578928	0.623835
Ccdc159	1.34343	0.889806	1.28097	1.21789	1.40715	1.1747	1.50053	1.48695	1.41549	1.45863	1.04872	1.30103	1.34679	1.28769	1.07455
Mob1b	2.78638	2.93874	2.98389	2.85269	2.90089	2.60258	2.43689	2.51718	2.56766	3.17528	2.59909	2.93624	2.93008	2.72673	2.39354
Atp6v1b1	24.5149	27.2473	20.301	21.3366	23.6359	18.5425	18.6483	22.6434	20.8946	18.1877	18.2117	17.4156	18.4353	15.8106	9.17963
Vax1	0.0001	0.0001	0.0001	0.0001	0.0001	0.0001	0.0001	0.0001	0.0001	0.0001	0.0001	0.0001	0.0001	0.0001	0.0001
Atp6v1b2	63.285	60.7692	61.8904	59.6633	64.1471	63.0675	64.5	63.133	57.1534	62.368	59.463	62.6295	61.4213	61.0217	55.9374
Eps15l1	6.63751	5.54971	5.83779	5.44984	5.26098	6.10785	6.48776	6.38877	6.15916	5.61983	5.49553	5.73689	6.577	5.99491	5.52842
Tep1	1.99221	1.97891	2.24287	2.03657	1.82551	2.39481	2.15521	2.30999	2.3007	2.91509	1.92792	1.85638	2.18373	1.84542	1.77577
Ttc5	4.15954	5.0021	5.09721	4.93832	4.98288	3.92846	3.85348	4.59496	4.51618	4.00638	4.10828	4.00484	4.23108	3.52387	3.77098
Osgep	3.62077	3.4185	3.21537	3.76673	3.88402	3.50149	3.65054	3.04068	3.08272	2.21872	3.19988	3.07756	3.53088	2.82963	2.96676
Aamp	37.6633	38.4979	40.4209	42.4879	42.6039	36.9959	39.5032	37.3626	36.251	38.6676	36.431	38.763	39.0051	38.0905	37.3369
Tmbim1	1.57437	1.73967	1.5692	1.6536	1.20275	1.88965	1.8585	1.93191	1.82712	1.97376	1.85829	1.81825	1.70243	1.66864	1.65209
Arpc2	62.1757	62.8225	63.8608	65.4341	65.9574	58.9266	58.0696	62.4278	62.7642	57.1281	64.9499	58.8178	56.9118	62.4297	57.5792
Kmt2b	3.72262	3.84854	4.78446	3.90876	4.03195	3.62263	4.10018	4.06798	4.55708	4.42098	3.2839	4.63057	4.30543	3.87409	3.51631
Zbtb32	0.875626	0.602087	0.811703	0.717493	0.91263	0.568079	0.679313	0.787534	0.657256	0.628289	0.60449	0.593215	0.659959	0.635595	0.513038
Etv2	0.0001	0.0001	0.0001	0.0001	0.0001	0.0001	0.0001	0.0001	0.0001	0.0001	0.0001	0.0001	0.0001	0.0001	0.0001
Upk1a	0.78427	2.00345	2.90905	1.58883	1.1729	1.06776	1.06576	3.23412	4.26677	0.686587	3.07327	0.672212	1.71647	2.19715	0.58501
Tmem147	57.191	51.2192	46.2034	48.9512	48.3852	45.5569	44.2611	45.4436	38.2889	44.5421	44.0911	41.5041	53.6751	46.5359	41.8249
Rps9	72.354	75.5602	73.6158	76.9384	76.502	75.3968	78.0917	75.4986	66.7523	65.7651	81.9928	75.7329	81.4713	75.2947	85.8425
Tfpt	7.36282	9.06801	4.95163	8.47864	8.72841	5.68019	7.13915	5.32214	6.60415	6.94671	7.20342	4.26644	6.85717	7.80108	8.38428
Susd2	56.1162	39.0502	50.4058	40.8173	50.7797	41.6376	31.2334	33.4047	36.7065	36.0181	45.3395	43.1872	44.1476	38.1082	42.6723
Ggt5	0.505619	0.465385	0.447947	0.57644	0.669917	0.754686	0.75539	0.674306	0.580218	0.561785	0.618524	0.523999	0.647992	0.503288	0.715638
Ggt1	255.309	223.521	267.36	224.489	225.038	261.355	252.665	258.698	253.123	303.287	257.277	230.047	265.847	240.635	309.296
Crip2	4.14885	9.01773	10.6178	8.2891	5.25482	4.03163	5.25314	4.82284	5.43874	3.82578	5.46054	4.07576	4.1344	9.17925	3.91627
Crip1	3.42088	3.07965	2.99858	3.26635	2.37524	2.37545	2.72085	2.65088	2.22202	2.90812	3.69912	2.83774	2.82687	3.4812	4.3444
Cbfa2t3	0.951219	0.506175	0.623908	0.833351	0.731626	0.802785	1.01004	1.17659	1.17922	0.79718	1.05855	0.931331	1.01872	0.93314	1.05699
Fbln1	0.691355	0.622085	0.527842	0.82946	0.702684	0.691677	0.848661	0.702098	0.668304	1.04135	1.39545	0.423079	0.714004	0.945092	1.81283
Pgrmc1	86.3273	77.3902	76.992	81.4859	77.5278	71.3506	69.7717	77.5633	71.0642	76.009	68.4392	72.6728	73.6123	72.7832	61.2985
Gcat	14.6414	14.5625	14.2971	15.0825	16.9804	15.4586	14.2302	16.8212	13.49	13.2518	12.4951	16.2033	17.56	13.7489	12.5151
Tek	7.66752	6.72811	7.423	8.88402	7.57176	7.17764	7.98035	8.12141	8.62701	8.06782	8.7115	7.09852	7.18555	7.15198	8.05372
Mpl	0.00846361	0.0132139	0.0001	0.0001	0.0001	0.0001	0.0145603	0.0467766	0.0142989	0.0404911	0.00667342	0.0001	0.0001	0.0001	0.0109207
Elovl1	21.2695	20.756	22.7706	21.7088	18.1311	22.2445	21.8006	30.2676	21.3578	17.0316	21.7544	22.5921	19.508	21.1745	21.4284
Med8	8.70918	8.90291	8.7845	9.18112	8.43668	8.8048	8.22836	8.03271	7.04021	7.77762	7.73488	8.27414	8.45216	8.51342	9.31743
Hyi	21.1321	21.6272	25.3502	25.0626	21.9322	19.1846	22.4403	16.3156	20.4086	20.0777	18.5125	15.2558	23.8812	19.9207	27.5385
Cdc20	2.14398	0.859892	0.572092	0.664417	0.764596	0.991666	0.845786	0.781869	0.680544	1.01525	1.2989	0.673394	0.916203	0.898243	0.984601
Adamts4	0.0855691	0.251255	0.206229	0.298582	0.323067	0.43362	0.468998	0.30392	0.446901	0.930895	0.49954	0.49564	0.535089	0.543864	0.605301
Nectin4	0.548363	0.875011	0.951004	0.647827	0.622509	0.448827	0.758012	0.674952	0.877033	0.532422	0.996436	0.667349	0.527831	0.443142	0.376733
Pfdn2	24.9876	24.1783	29.1523	27.298	28.2597	27.1995	27.4849	23.6451	25.1972	22.5901	24.5784	25.8643	25.5141	23.6058	27.9784
Rnf114	20.2036	18.6849	17.6789	19.2678	16.8567	19.5179	19.1055	19.8574	18.1349	18.7781	19.3461	21.1362	20.6176	19.1974	21.7094
C330007P06Rik	3.73653	4.26859	4.52104	3.8968	3.94998	4.29985	4.26391	4.18832	4.31734	4.64453	4.35033	4.34479	5.53698	3.85494	3.55489
Neurl1a	0.0622387	0.0974901	0.068092	0.0798467	0.0584149	0.0246283	0.0567379	0.0932342	0.0411178	0.0871904	0.0815701	0.0623614	0.0359213	0.0383243	0.0827682
Srm	5.69279	5.67353	5.99518	5.78051	6.59745	7.98582	7.34189	8.02209	6.0753	6.24422	7.76282	8.10377	6.62334	9.36154	9.7091
Epha2	0.949731	1.03688	1.01971	1.89219	1.06145	1.26529	1.41351	1.95627	2.00178	1.62764	1.79631	1.47283	1.42691	1.53932	1.15584
Rbm14	6.211	5.04282	4.58982	4.15301	3.56088	5.46681	5.61875	3.12526	3.98746	5.63344	4.15902	4.9357	5.84122	6.52684	4.78734
Actn3	0.0833697	0.109334	0.114329	0.208668	0.159523	0.0572006	0.205235	0.199462	0.0908614	0.277816	0.295676	0.0866926	0.0855253	0.144728	0.0441817
A530013C23Rik	0.0255513	0.01343	0.0001	0.0001	0.0001	0.0001	0.0179116	0.0001	0.0001	0.0001	0.0001	0.0001	0.0001	0.0001	0.0001
Zdhhc24	3.56849	1.78314	3.78271	2.817	2.94035	1.47259	2.26727	2.87125	2.22536	3.02769	2.65819	2.09984	0.478675	2.37903	1.23866
Bbs1	1.8166	1.8073	2.02462	2.15985	2.08794	2.5278	1.94862	2.60858	2.4313	2.20164	2.19777	2.19186	1.93474	2.01241	1.82336
Slc34a3	21.1618	20.6678	20.4986	16.684	21.9019	16.0061	12.3273	15.2907	12.1757	14.3325	9.68474	15.1773	14.4274	14.4453	9.72332
Ndor1	1.81308	2.02529	2.13746	1.82751	2.05192	3.93442	1.85423	4.50795	2.30695	3.61264	3.54429	1.93474	2.44184	3.81502	1.37749
Nsmf	5.20551	4.41564	5.1885	5.78067	5.90034	7.04207	5.88325	5.74431	5.9307	6.07169	6.67063	6.12083	6.66285	4.51244	4.31258
Prl7a1	0.0001	0.0001	0.0001	0.0001	0.0001	0.0001	0.0001	0.0001	0.0001	0.0001	0.0001	0.0001	0.0001	0.0001	0.0001
Prl8a9	0.0001	0.0001	0.0001	0.0001	0.0001	0.0001	0.0001	0.0001	0.0001	0.0001	0.0001	0.0001	0.0001	0.0001	0.0001
Pdk1	4.20654	4.85914	4.08149	4.48912	4.245	3.91945	3.63612	5.44525	5.25823	4.31111	4.24912	4.59829	5.00981	4.3685	2.07324
Ptbp1	25.0573	17.9502	23.8163	20.424	17.9334	23.5464	21.1815	20.5861	18.3125	16.7224	19.7118	21.9735	21.7222	23.1669	20.6415
Mvd	17.4381	16.8687	18.5177	20.1448	17.1782	19.1815	18.6512	17.5171	15.9333	18.432	16.3412	17.3115	17.088	20.5263	25.9112
Cyba	167.718	155.03	154.824	174.702	165.548	173.879	190.825	166.212	165.056	170.879	188.143	175.039	193.795	182.324	215.682
Itih3	0.517279	0.587092	0.730281	0.758085	0.695874	0.378088	0.353066	0.245824	0.182827	0.123608	0.459839	0.240031	0.394445	0.255023	0.410043
Stimate	1.77009	1.96669	2.25322	2.38521	2.32122	1.36324	1.53578	1.87514	2.03274	2.38598	1.83486	1.72641	1.68991	1.47524	1.86457
Sfmbt1	1.94698	2.51784	2.33677	2.4518	2.4636	1.8759	1.87867	2.13407	1.16017	3.03874	2.24101	2.39442	2.31132	1.9488	1.74278
Itih1	1.72541	2.02556	2.3824	1.56955	2.085	1.31088	1.07618	1.54671	1.18209	1.0415	1.41318	1.34826	1.22003	1.20787	1.08112
Ihh	4.54876	2.91463	5.14161	3.94492	3.87711	4.72241	3.47781	2.01975	3.02061	5.2584	3.68944	5.94351	4.80529	3.36163	4.48204
Prkag3	2.17479	0.905453	1.05954	1.12124	0.929681	0.916804	0.992383	0.713069	0.83267	0.826983	0.857278	1.81297	1.27041	1.35152	0.961284
Cryba2	0.0001	0.0001	0.0001	0.0001	0.0001	0.0001	0.0001	0.0001	0.0001	0.0001	0.0001	0.0001	0.0001	0.0001	0.0001
Atp7b	0.479917	0.623483	0.756029	0.682364	0.81487	0.461043	0.66556	0.816995	1.08584	0.892734	0.614413	0.780434	0.696095	0.574646	0.552667
Defb2	0.256069	0.839447	0.61944	0.574418	0.295722	1.04131	1.37851	1.88402	0.689711	0.811426	1.06948	1.50663	1.34828	1.40225	0.933855
Slc4a1	8.94133	16.8886	8.94009	9.62784	6.75725	6.11339	4.50436	8.52409	8.88107	6.52979	6.89893	5.31458	6.20679	5.17522	5.37484
Rundc3a	1.5034	3.76434	1.68052	2.18332	1.47882	1.41167	3.93672	2.15556	2.55908	1.75139	4.12124	3.66005	3.93329	3.47143	2.03809
Slc4a3	1.3524	1.42652	1.34461	1.25713	1.33715	1.20875	1.14902	1.58119	1.49388	1.29378	1.45592	1.21542	1.19278	0.8932	1.03387
Cdt1	0.920488	1.26445	1.35585	1.06801	1.51624	0.975622	0.792262	1.03423	1.27416	1.49657	1.42564	0.943489	1.03565	0.410368	0.77809
Runx1t1	0.07308	0.0605955	0.0601244	0.0817877	0.0820203	0.100211	0.0681362	0.0308165	0.117787	0.125863	0.118707	0.0569165	0.0374286	0.0514883	0.104352
Snai3	0.232962	0.358331	0.201829	0.332783	0.08712	0.147182	0.129079	0.235524	0.027022	0.136092	0.068555	0.098124	0.253051	0.145513	0.129805
Aprt	19.4802	14.2805	15.9429	16.418	15.1645	11.3789	13.493	13.3393	11.1002	14.6657	13.7908	13.962	14.3145	13.6956	15.232
Gtf2h1	14.5009	14.2318	13.8554	13.2842	13.5103	15.626	14.5414	12.3777	10.9809	12.131	13.1577	16.1419	17.0793	16.4558	13.0194
Hfe	3.96725	6.08303	5.19286	5.45544	3.99066	5.21276	5.4679	4.16662	5.9975	4.90832	5.40619	6.27522	5.9194	3.25575	3.32493
Abhd1	2.84596	2.23026	2.65255	1.92433	3.37798	1.91845	2.38677	3.10217	3.10277	2.97614	2.78398	2.90512	2.66249	2.84083	2.71881
Slc5a6	4.08621	5.60177	3.96389	4.34437	4.17721	3.34658	3.51994	3.64029	4.41992	4.22557	2.52322	2.92539	2.97468	2.77975	2.83214
Tcf23	0.074778	0.149342	0.085234	0.135552	0.042564	0.07125	0.115842	0.11735	0.03288	0.079101	0.050046	0.136385	0.076284	0.092989	0.065591
Nphs1	5.58519	5.72578	4.34471	5.21218	5.26058	4.84347	4.57836	4.46048	3.67438	4.26771	3.41276	4.38084	4.64028	4.60438	4.72369
Aplp1	1.79268	1.40284	1.39909	1.30451	1.40252	1.24842	1.50233	1.65947	0.960661	1.19218	1.5919	1.18193	1.33289	1.40642	1.96625
Qrich1	3.0282	4.00179	4.06144	4.17263	4.08984	4.45296	4.41232	4.07346	4.39642	4.61857	3.22231	4.22147	4.29817	4.39662	3.89249
P4htm	0.225104	0.484289	0.355472	0.35109	0.296411	0.325051	0.356012	0.415185	0.484316	0.384136	0.522631	0.292783	0.440292	0.400339	0.30586
Usp19	11.5708	11.9831	11.2426	10.4171	10.0151	12.8785	12.1768	10.6011	10.6118	12.7486	10.3336	10.8893	12.0156	11.8253	10.5532
Pola1	0.311301	0.377511	0.446758	0.409893	0.282269	0.439206	0.517284	0.383304	0.440208	0.576643	0.526224	0.410022	0.576587	0.370034	0.489113
Cdc42	62.4362	68.6907	66.1523	66.6316	62.5234	60.6733	64.1647	63.2689	59.1218	66.1573	63.1369	60.3434	62.7293	61.8429	60.469
Pknox1	1.08779	0.943938	2.48427	2.52905	2.06501	2.77622	2.60168	2.70167	0.900728	1.22664	2.75756	2.52895	2.77861	1.24092	0.780709
D130043K22Rik	0.33773	0.411438	0.225468	0.287327	0.150173	0.12149	0.0448003	0.0902982	0.0370219	0.147302	0.156964	0.189398	0.125563	0.0421282	0.0739936
Gmnn	5.71561	4.39701	5.4844	4.33125	4.71461	3.36314	2.82957	3.83894	5.07966	3.68362	3.25237	3.21804	3.62445	2.65487	3.30968
Acot13	165.048	160.17	153.244	159.837	151.281	138.193	144.321	114.815	118.704	114.31	140.675	133.436	142.719	145.552	179.458
Zfp184	0.16241	0.381582	0.307105	0.395552	0.342791	0.307567	0.305536	0.471383	0.160654	0.370804	0.319272	0.373769	0.0804506	0.324059	0.28813
Cyp27b1	3.15013	10.6738	2.173	3.44682	2.21481	1.5596	0.339701	0.873992	1.05846	0.845401	1.38159	1.88862	2.06738	0.873855	1.07623
Cdk4	20.9548	15.4993	16.1746	14.0727	18.1981	18.6092	16.1823	14.5793	13.3773	14.1965	15.954	16.0637	16.8496	16.1637	15.3673
B4galnt1	2.76034	3.6649	2.12935	3.10826	2.36859	1.90575	2.46244	3.64445	3.01624	3.3219	4.02903	2.82835	3.11571	2.66125	3.38886
Mettl1	6.15186	6.41338	5.6298	4.93446	7.36661	6.43571	7.95655	5.98361	5.95992	5.37655	6.99579	5.70754	5.88926	8.03845	5.33394
Tspan31	27.2128	34.0867	29.3212	31.646	29.7033	31.0883	33.3909	32.2488	31.3259	30.6995	35.8445	33.1059	33.5551	35.5114	35.073
Kif5b	8.47086	9.03454	9.37522	9.32	8.14157	8.13765	8.6538	9.39057	9.59296	11.4	10.6003	10.0197	8.76092	8.06366	7.90968
Saal1	0.707913	0.768801	1.01729	0.938537	1.07139	0.784848	0.805648	0.919914	0.867686	0.878302	0.770922	0.874541	0.875323	0.71019	0.736576
Tph2	0.0001	0.0001	0.0001	0.0001	0.0001	0.0001	0.0001	0.0001	0.0001	0.0001	0.0001	0.0001	0.0001	0.0001	0.0001
Krt23	0.567228	1.08316	0.663012	1.46762	0.643246	0.380464	0.67096	1.74223	1.64182	0.252514	0.924876	0.431394	0.375054	0.234707	0.463897
Cnp	1.21341	1.36449	1.1456	1.16811	0.865889	1.08594	1.17011	1.42081	1.28583	1.69807	1.84569	1.04238	1.55586	1.42439	1.08109
Ttc25	0.263779	0.372495	0.242084	0.228178	0.361923	0.200054	0.25575	0.29862	0.40006	0.300136	0.296013	0.272936	0.222401	0.259686	0.351677
Sulf2	3.62204	3.4525	3.65067	3.60266	3.2527	3.41787	3.1619	3.78204	3.9852	4.1175	3.42395	3.14402	3.36549	3.01575	2.70447
Sod2	21.034	23.6197	20.0336	21.0619	20.0835	19.4612	18.594	16.9992	17.6266	18.8323	19.1159	19.798	20.006	19.0558	20.6544
Tmco6	3.04417	2.30472	2.74361	2.52654	2.53621	3.16482	2.87166	2.27848	2.36582	2.37933	2.98516	2.38866	2.37333	2.54387	2.31175
Stambp	1.10939	2.06899	1.71664	1.78336	1.92698	1.20324	1.57141	1.73872	1.78616	1.34337	1.22683	1.55956	1.53695	1.26478	1.02215
Ezh1	10.402	9.42438	9.39184	10.0922	9.7711	9.957	10.4956	10.6493	9.7018	9.47286	9.53127	9.09145	10.3557	8.75225	7.7251
Hap1	1.04963	0.794802	1.12759	0.768678	0.974982	0.669294	0.758723	1.10161	0.899593	0.83947	1.03414	0.687342	0.744148	0.485639	0.481267
P3h4	1.03452	1.74403	1.31808	1.57255	1.17308	1.30049	0.978109	1.67582	1.44844	1.71751	1.2426	1.09419	0.881417	1.31443	1.11509
Ctnnb1	71.8006	71.7662	74.9054	75.5423	70.6728	71.8161	72.6739	73.9523	67.5234	76.3012	76.8658	73.5492	72.3229	68.906	64.8752
Eif1b	19.8011	17.6038	18.6706	20.3013	16.7288	18.8553	19.5985	18.077	15.2466	16.9961	16.3735	20.2145	20.4835	20.4484	22.2568
Klk4	0.0001	0.0001	0.0001	0.0001	0.0001	0.0001	0.0001	0.0001	0.0001	0.0001	0.0001	0.0001	0.0001	0.0001	0.0001
Chrd	0.755345	0.763534	1.10235	0.982416	1.04973	0.969461	0.927106	0.970512	1.08249	1.30257	0.926369	1.18633	1.0446	1.03215	1.05164
Psmd2	31.9788	30.723	31.6098	31.8206	31.0177	30.5333	31.5556	29.5427	29.2439	34.4031	29.4799	29.4205	30.4735	31.1435	28.4781
Syngr3	0.374209	0.269925	0.244384	0.40339	0.291261	0.307286	0.379282	0.254551	0.173875	0.336877	0.189337	0.302715	0.439275	0.238727	0.427306
Vars	2.98636	3.28216	2.72753	3.15437	3.33603	3.0847	3.66457	3.72573	3.68655	4.47888	3.59982	3.21288	3.39454	3.49885	3.65849
Vwa7	0.030953	0.146375	0.0001	0.09531	0.010962	0.031556	0.0001	0.13642	0.081603	0.020548	0.109416	0.066441	0.0001	0.034438	0.020025
Hspa1l	1.04758	1.0032	0.697546	1.33304	0.847207	0.850629	0.516957	1.00396	0.753007	1.06418	0.478303	0.719791	0.997197	1.05919	0.120205
Slc44a4	23.7054	23.7742	28.0049	22.9997	25.606	28.0615	25.8953	26.1193	24.2439	30.0797	24.9467	26.3623	22.7709	25.3029	20.135
Msh5	0.166399	0.239028	0.144483	0.138022	0.171036	0.181755	0.173428	0.297682	0.167846	0.175428	0.12999	0.152686	0.2312	0.17682	0.105724
Abhd16a	16.3188	18.1023	16.7075	17.1456	16.7016	17.2185	16.9572	17.7539	17.8127	16.7849	17.1647	17.3063	17.7994	15.6302	14.5566
Neu1	104.837	108.787	102.084	98.7242	121.131	107.605	118.256	102.171	103.031	108.747	97.5384	112.196	111.614	106.503	101.898
Ddah2	4.42031	4.3396	4.46022	5.03314	4.26062	3.48704	4.70088	5.41579	4.71477	5.89855	5.6047	4.22593	4.34328	5.09362	4.64241
Clic1	40.5501	40.9128	40.1017	45.6308	39.9279	39.8079	41.4574	42.0309	41.5924	39.2432	48.2246	41.6497	41.3036	41.4815	46.4043
Lsm2	1.59149	2.02943	1.8116	1.41576	1.55429	2.00364	1.36091	1.54254	1.64205	1.78182	1.90706	2.24194	2.10266	2.29981	2.02053
Pole	0.190679	0.195755	0.23637	0.126361	0.219371	0.094183	0.125828	0.108701	0.179503	0.216054	0.189812	0.13783	0.192979	0.0571071	0.162525
Atp1a2	0.317038	0.203857	0.287424	0.325086	0.389325	0.414249	0.365361	0.291348	0.351331	0.724046	0.578928	0.394763	0.261903	0.30071	0.424298
Atp1a4	0.0001	0.0001	0.0001	0.0001	0.0001	0.0001	0.0001	0.0001	0.0001	0.0114414	0.0001	0.0001	0.0001	0.0001	0.0001
Casq1	0.318325	0.383794	0.298301	0.15079	0.258544	0.449785	0.35176	0.129644	0.284751	0.376075	0.408105	0.162375	0.172103	0.0636879	0.136782
Stx1a	0.498221	0.425392	0.404229	0.655742	0.272273	0.394953	0.361568	0.433154	0.421944	0.665502	0.590763	0.444159	0.542059	0.670747	0.51631
Ceacam9	0.0001	0.0001	0.0001	0.0001	0.0001	0.0001	0.0001	0.0001	0.0001	0.0001	0.0001	0.0001	0.0001	0.0001	0.0001
Zfp775	1.15401	1.14245	1.28526	1.0119	1.03668	0.76972	1.13519	1.37839	1.01051	1.12444	1.07623	1.03655	1.51732	1.20779	0.806626
Scube2	0.0001	0.0194208	0.00894513	0.0001	0.0341511	0.0001	0.0001	0.121562	0.266405	0.0294743	0.157201	0.0001	0.0355682	0.0343273	0.0001
Mrpl49	22.9994	21.2962	21.8531	22.5615	19.9083	21.9357	21.1957	20.2168	17.6076	19.9828	19.6044	20.2648	21.1907	21.7492	23.7398
Dennd2c	0.227085	0.218827	0.179137	0.188938	0.13851	0.146914	0.219565	0.207641	0.265671	0.228139	0.252219	0.0968408	0.232856	0.186604	0.155834
Mark3	8.98451	8.48821	9.1884	9.29031	8.44015	8.25862	8.51632	7.90444	6.97867	7.83415	8.97692	8.32568	7.83929	8.61375	8.64559
Gatad1	13.9237	14.4762	14.7054	16.2572	13.2385	13.0286	12.2072	11.6335	11.6905	13.2591	11.8196	11.9276	11.6008	12.5432	14.3667
Pcdha11	0.0001	0.0001	0.0001	0.0001	0.0001	0.039133	0.0001	0.0001	0.0001	0.0001	0.0001	0.056026	0.036904	0.0001	0.0001
2310003L06Rik	0.0001	0.0001	0.0001	0.0001	0.0001	0.0001	0.0001	0.0001	0.0001	0.0001	0.0001	0.0001	0.0001	0.0001	0.0001
M6pr	30.7855	32.6594	32.7407	30.4276	33.8208	32.8752	35.9544	34.3222	34.3682	36.5673	35.6315	32.8699	32.2605	33.6966	28.8939
Lrrc8a	7.09515	7.66963	8.23058	5.86593	6.975	8.90313	5.36953	5.27853	6.82785	10.6985	6.80393	6.6059	8.94359	6.94127	8.0174
Mc5r	0.0001	0.0001	0.0001	0.022075	0.0001	0.0001	0.0001	0.0001	0.0001	0.0001	0.0001	0.0001	0.0001	0.0001	0.0001
Ppp2r1a	37.7104	37.3282	36.3986	41.1568	38.0658	38.1139	37.4077	38.8236	38.7031	36.3227	39.6767	36.5997	37.2443	39.7197	40.5024
Fance	1.42216	1.52751	2.25696	1.75518	2.16028	1.35829	1.72393	2.01958	1.99973	1.56259	1.81146	1.40887	2.65096	1.44185	2.05449
Tinf2	3.35917	3.55946	2.94127	3.523	3.8674	2.45372	2.71159	2.79927	2.70118	2.96535	2.44134	3.13503	2.54392	2.69111	2.83712
Tssk4	0.22404	0.278608	0.202993	0.224852	0.234136	0.266834	0.29501	0.371117	0.242376	0.176865	0.269837	0.133451	0.315254	0.139868	0.200035
Hapln4	0.0001	0.0221818	0.0001	0.0119796	0.0001	0.0228586	0.0001	0.0001	0.0001	0.0001	0.0001	0.0001	0.0001	0.0126174	0.0329761
Dus3l	7.15696	6.91143	7.59522	7.29205	7.86094	7.18424	7.53407	8.2615	6.95027	6.04704	7.46423	6.6088	6.2981	6.9033	5.74418
Gtpbp3	2.13697	2.68203	2.2531	2.25124	2.57177	2.6316	2.2932	2.41889	1.70121	2.08857	2.65655	2.24571	2.64966	2.53164	2.46944
Tgfbr1	6.58684	6.84409	6.29204	6.18741	5.54833	6.15755	7.00786	6.96614	4.30479	7.89117	6.46533	6.93159	6.8832	5.80478	5.62019
Homer1	0.846211	0.822279	0.752611	0.946382	0.752877	0.767786	0.761529	0.619603	0.772404	0.761557	0.710588	0.742034	0.852538	0.719603	0.80168
Rad51c	0.403791	0.204852	0.448903	0.309362	0.485395	0.466688	0.538714	0.5077	0.349453	0.561795	0.51682	0.555321	0.599343	0.532239	0.54693
Gabrb2	0.0001	0.0001	0.0001	0.0001	0.0001	0.0001	0.0001	0.0001	0.0001	0.0001	0.0001	0.0001	0.0001	0.0001	0.0001
Cav1	2.60905	4.12839	3.19236	2.73302	1.79914	3.08885	6.85362	1.02833	2.27968	3.24983	1.19476	1.77561	2.12865	3.121	4.28177
Arpp19	11.7909	13.342	14.1985	14.4042	12.8675	11.1209	11.6346	9.85908	8.89941	11.3522	9.5447	11.642	9.79578	14.8048	19.6423
Bcl2l1	7.84132	15.4319	15.4096	5.61573	15.5414	17.9269	8.93995	16.0503	6.86246	15.9784	5.50047	15.6442	16.6634	21.5124	15.1507
Khsrp	9.52723	9.39788	9.45115	9.52876	9.73966	10.4645	10.4936	9.10191	9.83258	11.6527	8.86822	9.89741	9.62435	9.53802	9.45034
Dio2	0.0001	0.028822	0.007804	0.029183	0.0001	0.023138	0.030871	0.149877	0.037304	0.0001	0.037505	0.015057	0.0001	0.017029	0.020962
Ccdc124	26.1124	25.0189	25.7857	30.3503	25.1957	21.8923	22.1334	21.0881	20.432	17.7839	25.0309	21.5566	20.3737	23.5902	29.83
Cct4	17.9312	18.3553	20.1618	19.7953	18.1275	24.5173	21.7677	18.7145	17.3875	23.0771	17.4949	21.1562	21.2273	21.6371	22.4944
0610009B22Rik	18.4529	18.5469	19.6455	21.2835	19.1168	17.6564	18.4868	17.1226	16.6355	17.8671	20.0527	20.706	20.2776	18.0547	19.2052
Cpt1c	0.188525	0.310015	0.252012	0.379765	0.340495	0.199804	0.167529	0.291035	0.340074	0.26332	0.266938	0.183553	0.362008	0.256794	0.390958
Twist2	0.0356762	0.0001	0.0001	0.0001	0.0001	0.0421398	0.0001	0.00588085	0.0284261	0.0414861	0.0101484	0.0137929	0.0161365	0.0153221	0.0948518
Zfp655	5.70745	5.95296	6.20756	6.19781	6.02777	6.75947	5.24234	4.72394	6.22328	7.47752	6.49831	6.50111	4.88656	4.93068	4.98584
Rhoa	28.998	28.3931	30.5305	32.2739	31.8001	30.4281	30.8735	31.0707	28.0213	29.1084	31.5396	30.3893	30.2024	29.2137	30.4092
Zmiz1	8.72605	8.1638	7.87997	7.60963	9.17817	8.21589	8.95308	9.66972	10.7274	11.5116	9.57554	8.54026	7.94009	7.3578	7.11869
Ankrd26	1.05431	0.889853	1.03501	1.12104	0.969678	1.11118	0.983902	0.869476	0.958235	1.18917	1.00503	1.12577	1.04877	0.926242	0.855749
Aldh16a1	6.69542	6.23096	7.60603	7.57169	7.72283	6.29589	6.96621	7.11781	7.09253	7.56041	6.53822	6.45043	6.86993	6.75054	6.89231
Hnrnpa0	9.2182	10.7941	9.98288	10.5841	11.2101	9.32783	9.5106	11.0708	10.3029	14.2079	10.17	8.47152	9.38122	8.83119	9.1208
Prrg2	4.06206	4.82262	6.15979	5.22825	6.53264	5.68012	3.98348	4.02886	5.37759	5.04034	4.07921	4.96047	3.82948	6.40244	4.15338
Hnrnph1	15.9777	16.2831	17.0657	16.9571	11.4361	15.8361	16.0624	15.1795	13.654	15.9049	14.616	18.2324	17.5526	18.4046	13.1341
Ift43	5.08573	4.1482	4.4307	6.27384	5.49813	4.73752	5.08084	3.87187	4.97074	5.0714	5.15675	4.90369	4.57402	3.50865	4.53589
Id3	25.0546	23.2355	19.4931	18.7152	21.6136	38.1882	28.4636	33.2012	31.0597	24.0455	22.3574	35.1479	44.3039	39.0657	31.1503
Tcap	0.0001	0.132514	0.0001	0.095481	0.190639	0.0001	0.0001	0.224173	0.0001	0.221777	0.136407	0.0001	0.0001	0.0001	0.0001
Arid1a	6.62277	6.55241	6.89992	6.56775	5.76445	6.35996	5.95394	6.35312	7.25669	8.96416	6.76028	3.63796	6.67887	6.02359	5.93183
Crlf1	0.0001	0.126459	0.217311	0.273466	0.0001	0.095208	0.164713	1.16747	0.43992	0.341698	0.817927	0.051748	0.063437	0.257569	0.716852
Ctsd	244.045	264.279	230.587	220.445	205.339	258.561	241.929	265.914	234.639	245.154	274.97	244.156	261.518	248.282	242.646
Rplp1	488.77	543.447	466.448	490.673	419.919	437.316	414.506	393.567	288.659	437.575	426.737	435.346	434.45	413.432	499.996
Cabs1	0.0001	0.0001	0.0001	0.0001	0.0001	0.0001	0.0001	0.0001	0.0001	0.0001	0.0001	0.0001	0.0001	0.0001	0.0001
Hmgcll1	0.412451	0.493856	0.282369	0.379831	0.191802	0.250938	0.276799	0.463407	0.375369	0.401325	0.32809	0.28577	0.385138	0.264808	0.121224
Ttc9b	0.0001	0.0001	0.0001	0.02873	0.060777	0.065777	0.028794	0.0001	0.032086	0.0001	0.017628	0.0001	0.085531	0.024541	0.162003
Phox2a	0.0001	0.0001	0.0001	0.0001	0.0001	0.0001	0.0225734	0.0001	0.0001	0.0001	0.0217732	0.0001	0.0001	0.0001	0.0191885
Abhd8	2.20682	1.84778	1.61022	2.65805	2.11594	1.73799	1.5864	2.16276	1.65763	1.95625	2.34577	2.05378	2.19131	2.02299	2.32354
Ift22	5.33609	4.89229	4.81925	5.30972	4.11344	5.0178	4.51427	5.1874	4.8716	3.82414	5.41562	4.17737	4.47302	4.64141	4.54419
Fzd3	0.359194	0.3274	0.366875	0.377643	0.227814	0.157746	0.190864	0.260714	0.266906	0.269042	0.216838	0.159652	0.22866	0.151176	0.164303
1700008O03Rik	0.0775842	0.0149001	0.0452543	0.0258367	0.0232185	0.0576125	0.0400123	0.0177695	0.130404	0.0650346	0.0818639	0.0472794	0.0189771	0.0826595	0.0471777
Mid1ip1	8.96727	8.13109	8.15954	8.49106	8.08991	9.1827	9.40938	9.61003	9.93369	10.8311	9.10787	10.6711	10.1881	10.4601	10.0588
Ap2s1	29.5151	27.415	29.4737	23.0176	29.6838	28.5431	28.8585	27.487	23.4629	25.7554	30.386	29.8426	28.5782	29.1384	32.4767
Fgfrl1	3.26776	4.34366	3.2729	3.42521	5.90231	3.2391	4.45251	4.21882	4.86771	5.18239	6.52025	3.86911	3.44266	3.00872	2.92388
4930432K21Rik	0.114489	0.21456	0.127084	0.201684	0.10877	0.0740983	0.0881527	0.201708	0.109282	0.0184176	0.198377	0.045489	0.0864603	0.0596181	0.0345823
Fhl2	4.4311	3.96487	5.35397	7.27671	7.0357	6.62007	6.57602	5.24037	6.02586	6.03874	8.11051	5.5508	5.32259	5.95215	10.58
Emc10	18.0926	8.03559	18.5212	19.1664	18.984	17.1871	17.6877	9.29676	18.2629	17.9211	19.024	16.6595	9.99924	18.6816	10.0397
Clstn3	0.0329891	0.0949389	0.061678	0.0480168	0.107647	0.0378419	0.0596844	0.112779	0.067194	0.0318247	0.0299145	0.0671721	0.0802124	0.0498846	0.0463447
Fbxw9	3.241	3.45283	3.86637	3.34044	3.35866	3.5788	3.50194	4.1583	4.39376	3.73997	3.51954	3.69828	4.43949	3.24895	3.18334
Spib	0.0943662	0.176793	0.126307	0.049172	0.183549	0.165803	0.314439	0.388915	0.191643	0.480057	0.441817	0.279633	0.351466	0.238124	0.297636
Fnbp4	7.22952	8.33308	7.77764	9.0162	8.75883	6.62545	6.94571	8.00895	8.12385	7.90172	6.81072	7.33064	7.50553	6.3357	6.40684
Cers4	0.468739	0.687273	0.686088	0.761142	0.240852	0.72761	0.571038	0.624105	0.718827	0.656535	0.746497	0.476716	0.596576	0.461847	0.47086
Scrn3	9.19853	8.24816	7.6824	8.67662	9.40789	9.92731	9.59816	9.40335	8.1135	8.58498	9.87979	10.4554	9.38374	9.5429	7.87158
Phax	11.3556	11.9327	11.5084	11.5491	12.0405	11.3277	12.0593	11.68	11.5974	9.63233	12.3522	11.213	11.6816	11.7488	11.7879
Tle1	0.640412	0.59345	0.64046	0.894832	0.915588	0.830263	0.720599	0.613505	0.899476	0.686519	0.70679	0.675252	0.716722	0.689035	0.824405
1700109H08Rik	0.546272	0.900529	0.156346	0.681436	0.756972	0.477965	0.438411	0.619245	0.843049	0.839025	0.600441	0.829022	0.338529	0.289451	0.334535
Relt	0.0967141	0.121769	0.0276721	0.0001	0.0263744	0.129315	0.106332	0.0510572	0.153974	0.124078	0.184025	0.136269	0.0975703	0.0452309	0.25173
Snrpb2	4.45519	4.91523	4.67331	4.3827	4.96235	4.99325	5.48255	4.76008	3.6447	4.3383	4.28924	4.14441	4.83997	4.36567	4.89677
Ubc	237.159	186.856	269.109	226.886	249.301	276.439	264.601	227.244	238.457	252.435	243.544	311.883	280.15	275.038	330.67
Prpf31	4.84435	5.36095	4.55745	4.84488	5.20861	4.33504	4.68544	4.90272	4.59299	4.34623	5.03208	4.6388	4.65476	4.6973	4.39144
Sertad1	4.46961	5.80386	5.41659	6.55894	5.89005	4.64689	4.59344	5.03596	6.77579	7.39029	4.96415	5.28856	4.7025	3.95201	5.34664
Carhsp1	11.8689	13.312	13.2125	13.4565	13.5323	13.325	13.7805	14.2051	13.0598	16.6298	14.7868	14.0411	15.6969	14.7064	16.004
Elk3	3.50472	3.67449	3.65679	3.85293	3.30957	3.84013	4.16422	4.51167	4.07558	3.67989	4.91884	3.97797	3.86092	3.96602	4.10392
Herpud2	5.46671	5.28939	5.13943	5.33801	5.30425	5.13046	5.03447	5.14344	5.66505	5.67223	4.95362	5.16371	4.73312	5.29248	4.1826
Rdh13	2.58413	3.29582	3.00588	3.0865	2.72452	2.78643	2.59041	2.47808	2.44093	3.09723	2.04053	2.7001	3.10957	2.64812	2.44296
Adam21	0.052004	0.01495	0.025596	0.032297	0.063005	0.068838	0.0001	0.0001	0.0001	0.0001	0.0001	0.0001	0.0001	0.068032	0.0001
Nutf2	5.57903	12.2744	6.3286	6.6428	6.17844	5.64911	12.1958	5.52465	5.69131	5.76848	11.7171	9.33571	12.7726	12.418	12.6228
Fut1	0.0001	0.0001	0.0162894	0.0001	0.0001	0.0001	0.0304044	0.0001	0.0001	0.0001	0.0159041	0.0001	0.0001	0.0001	0.0001
Arpc5	21.7986	18.5989	20.5888	12.6788	11.7474	12.5786	11.3918	18.0424	20.2558	22.8221	11.1401	11.148	11.0603	19.0195	10.7278
Rnf151	0.0001	0.0001	0.0001	0.0001	0.0001	0.0001	0.0001	0.0001	0.0001	0.095128	0.0001	0.0001	0.0001	0.0001	0.0001
Elavl2	0.0001	0.0001	0.0001	0.0001	0.0001	0.0001	0.0001	0.0001	0.0001	0.0001	0.0001	0.0001	0.0001	0.0001	0.0001
Pou2f2	0.284456	0.267387	0.146715	0.101316	0.17868	0.201722	0.27897	0.215287	0.243712	0.392379	0.383282	0.222556	0.314549	0.119745	0.341765
Mgst1	39.467	39.9542	33.3548	32.9163	38.7724	47.302	43.6648	47.3809	46.6899	37.8374	37.306	46.7658	54.1995	50.8838	35.8828
Nfib	2.11871	2.69521	0.607851	2.95007	2.3394	1.23855	2.69356	2.46281	2.46073	3.22001	2.32563	2.35197	2.7949	2.01924	2.12115
Htr3b	0.0001	0.0001	0.0001	0.0001	0.0001	0.0001	0.0001	0.0001	0.0001	0.0001	0.0001	0.0001	0.0001	0.0001	0.0001
Rab25	6.12426	8.47935	7.62701	8.60744	5.42925	4.60169	3.7032	6.36665	5.02084	4.66685	5.81215	4.5815	5.20239	4.93207	3.83952
Ubqln4	12.5479	11.2917	11.9447	11.5855	11.0494	12.7981	13.4021	14.5657	11.9951	12.6784	12.2991	12.3861	11.2518	13.3609	11.7577
Rbfox1	0.380238	0.629945	0.346815	0.389795	0.577739	0.357061	0.268194	0.307342	0.240508	0.263208	0.161011	0.104525	0.3266	0.217527	0.155667
Rps18	69.0814	76.4026	70.8855	74.5428	74.53	75.4768	71.2296	67.9616	63.9755	62.3707	80.6923	76.2003	98.1446	69.4986	76.8235
Rpl10	62.9921	73.9448	63.9243	62.5013	66.1965	69.6648	63.5672	69.4906	62.2082	63.5235	60.9986	74.581	74.741	68.2683	70.5478
Rps15a	14.9648	17.9931	15.8616	17.0792	15.81	15.9561	17.5281	14.7333	13.5998	12.5915	16.1711	15.8808	15.8298	15.7894	18.6062
Ncaph2	15.3362	15.9007	17.0159	16.4023	17.7489	15.9759	15.8158	16.1615	16.2441	15.7402	16.9754	16.0141	15.5266	15.9232	15.6362
Hipk1	8.51252	8.09833	8.12978	9.13615	8.38296	7.52269	8.46597	8.40966	8.80055	10.3133	8.20874	8.16077	8.27959	7.14924	6.94361
Gprc5b	2.45882	2.89951	2.77361	3.37823	2.11677	2.25488	2.06412	3.46469	2.7548	2.32835	2.75462	1.98577	2.45706	2.17282	1.99658
Man1a2	5.90117	6.33433	5.17815	5.48733	6.04787	5.17056	4.85747	5.39864	5.64048	6.14468	5.22976	5.50855	5.34665	5.37282	4.95556
Ceacam5	0.0001	0.0001	0.0001	0.0001	0.0001	0.0001	0.0001	0.0001	0.0001	0.0001	0.0001	0.0001	0.0001	0.0001	0.0001
Tppp2	0.0001	0.0001	0.0001	0.0001	0.0001	0.0001	0.0001	0.0001	0.0001	0.0001	0.0001	0.0001	0.070527	0.0001	0.0001
Acyp1	3.8941	7.2117	6.80928	7.03765	6.05554	4.6238	4.34088	5.37521	4.25081	4.63084	5.35301	4.49826	5.78294	5.22866	6.3165
Cldn13	0.051181	0.040788	0.0001	0.0001	0.0001	0.0001	0.043053	0.046105	0.0001	0.0001	0.074954	0.123089	0.091655	0.0001	0.0001
Cd163	0.0410295	0.0862435	0.0001	0.0836351	0.0718951	0.0515352	0.0424684	0.0516351	0.0506971	0.0760175	0.036718	0.0560033	0.0317193	0.0130589	0.0730349
Hdac5	5.53412	5.93723	5.71065	6.18684	5.67335	6.04051	5.82418	6.45541	6.178	7.00912	6.34132	5.67445	6.2023	6.28002	5.6242
Rala	14.5863	13.1291	14.04	15.1955	13.8749	13.9401	15.2791	12.5213	11.8953	12.9114	13.6353	13.5362	14.2109	13.2285	14.4922
Clec3a	0.0001	0.0001	0.0001	0.0001	0.0001	0.0001	0.0001	0.0001	0.0001	0.0001	0.0001	0.0001	0.0001	0.0001	0.0001
Vdac3	12.3635	13.466	13.2636	13.8503	13.1007	11.8844	11.8568	11.5429	11.0624	12.8897	11.9265	12.2282	12.714	12.4946	12.5501
Slc1a7	0.0168508	0.0380384	0.0001	0.0279812	0.023805	0.0001	0.0001	0.0001	0.0163783	0.0001	0.0001	0.0001	0.0001	0.0001	0.0001
Vps72	7.13721	6.28039	6.64859	7.00084	7.23786	6.55156	6.9501	7.01946	6.30436	6.48211	7.74544	6.29419	7.14824	7.01569	7.16749
Gabpa	7.03608	7.70252	7.25811	7.89453	7.79006	7.92609	7.80585	7.65529	7.96167	6.86905	7.48766	8.08343	8.14896	7.3089	5.54121
Bmp7	11.7314	13.0771	9.51232	10.9036	10.784	9.01111	9.30539	10.0556	10.2616	10.3897	9.19695	8.99503	9.23073	9.01886	9.92116
Dynll1	4.72083	5.81993	10.0152	5.50902	4.30628	5.54925	4.29535	3.57649	3.72008	4.62921	4.59355	11.3076	5.24196	6.46631	7.37989
Pdcl	2.86114	6.37391	5.50407	4.60648	5.24926	5.58545	4.98261	5.45319	5.50412	5.96291	5.41992	5.64836	5.76975	4.69821	4.33048
Tmem184b	4.024	4.06433	3.81731	4.63301	3.5565	4.85229	4.15117	5.30684	4.62561	4.9375	5.78754	4.40892	4.86946	4.90303	5.32468
Gm5965	0.0001	0.0001	0.0001	0.0001	0.0001	0.0001	0.0001	0.0001	0.0001	0.0001	0.0001	0.0001	0.0001	0.0001	0.0001
Rsph14	0.0001	0.0001	0.0001	0.0001	0.0001	0.0001	0.0001	0.0001	0.0001	0.0001	0.0001	0.0001	0.0001	0.0001	0.0001
Nf2	11.4287	12.3483	12.3147	13.2943	12.8019	11.4947	12.031	12.5769	12.473	12.7481	12.3799	11.7187	11.7315	11.6841	9.84172
Cabp7	0.090051	0.1437	0.095694	0.070623	0.0001	0.153053	0.060983	0.045295	0.085158	0.048324	0.189194	0.168701	0.073708	0.222544	0.073793
Zmat5	12.1768	11.4671	11.3425	12.7595	10.9432	9.1113	9.5342	11.399	8.73018	8.6845	11.4469	8.99907	8.65084	9.67712	11.1614
Ewsr1	29.4163	28.9914	30.4932	29.4516	29.4971	28.6336	29.3415	28.0024	28.0946	26.4222	26.6678	27.7026	27.1196	25.2796	24.274
Ap1b1	18.7771	17.3268	17.5422	18.5571	19.0075	20.0588	19.7963	19.4024	20.8333	21.7955	18.8759	18.7185	19.2084	18.8549	16.3436
Derl3	0.162857	0.0896316	0.295548	0.217979	0.16245	0.389757	0.396347	0.146099	0.103761	0.321046	0.18868	0.64492	0.355938	1.13221	0.30708
Gstt4	0.0001	0.0001	0.0001	0.0001	0.0001	0.0001	0.0001	0.080785	0.0001	0.0001	0.0001	0.044266	0.0463356	0.0001	0.0001
Tbx1	0.0001	0.0123744	0.0496645	0.0001	0.00672123	0.0001	0.0001	0.003769	0.0111889	0.021356	0.0125986	0.0124036	0.0001	0.028155	0.0001
Gnat2	0.0355291	0.0001	0.144889	0.0001	0.0434097	0.0001	0.116885	0.0650607	0.0001	0.0665786	0.0295886	0.0569135	0.0349451	0.0468382	0.043255
Bcl2l13	5.6031	5.43981	5.58077	5.00132	5.67832	5.5337	5.62379	5.90606	5.585	7.0664	5.54095	5.89109	6.11884	6.02911	4.85604
2610028H24Rik	0.0001	0.0001	0.0888967	0.05805	0.0001	0.0001	0.0269431	0.0001	0.0001	0.0407893	0.110989	0.0001	0.0001	0.0001	0.0001
Spatc1l	0.064322	0.171031	0.077796	0.065802	0.253799	0.190272	0.239775	0.346176	0.255271	0.183393	0.090169	0.130157	0.311423	0.187525	0.272983
Dqx1	2.86716	3.05064	3.62073	3.00809	3.50513	2.94665	2.69656	3.60751	3.96422	2.31011	2.14346	2.43525	2.87803	2.00287	2.07962
Ccl8	0.0001	0.0001	0.0001	0.0001	0.0001	0.0001	0.898659	1.11393	0.0001	1.03228	1.01685	0.339652	0.808012	0.193779	0.898715
Lnpk	0.453814	0.374307	0.467369	0.384559	0.469685	0.378745	0.30649	0.467292	0.427048	0.550428	0.305333	0.334494	0.358994	0.278386	0.36877
Prr29	0.0001	0.0001	0.0306197	0.0001	0.0001	0.0001	0.0174411	0.0570692	0.0001	0.0001	0.00797244	0.0253939	0.0001	0.0001	0.0001
Mymk	0.0001	0.0001	0.0001	0.0001	0.0001	0.0296814	0.0001	0.0001	0.0001	0.0292223	0.0001	0.0001	0.0001	0.0001	0.0001
Fam163b	0.0001	0.030511	0.058247	0.103262	0.050482	0.0001	0.059236	0.016625	0.075742	0.05783	0.0001	0.042864	0.09638	0.0001	0.0001
Trpm5	0.0001	0.0001	0.0001	0.00952753	0.0001	0.0001	0.0001	0.0001	0.00679026	0.0001	0.00826458	0.0001	0.0001	0.0001	0.0001
Ascl2	0.0001	0.0268153	0.0279614	0.0491973	0.0001	0.0001	0.0001	0.0001	0.0277954	0.0001	0.0001	0.0001	0.0953804	0.0001	0.0424579
Rarres2	7.57577	38.2642	7.00235	7.72095	7.45727	22.1354	27.2756	27.7542	24.9822	15.2132	21.5503	35.8498	34.1621	25.6753	21.4668
Pttg1ip	15.3165	15.4409	17.5454	16.6918	18.4324	14.6215	10.693	16.2734	13.2443	17.5702	14.7715	16.114	15.8076	15.2882	12.3381
Trpm2	0.141391	0.149561	0.0447753	0.0433824	0.0656896	0.124046	0.169025	0.12303	0.108094	0.108831	0.100376	0.114463	0.1409	0.153167	0.123665
Ube2g2	9.4864	2.97327	9.66032	4.51633	7.10432	9.06457	9.33279	9.23896	8.35104	10.0312	8.81058	5.21512	5.02764	12.7362	3.74129
Mpo	0.363833	0.203638	0.152978	0.313578	0.320904	0.190898	0.240357	0.230217	0.0131749	0.0001	0.10121	0.091399	0.0758761	0.286345	0.174152
Lpo	0.0903	0.0793053	0.190957	0.0449839	0.0894665	0.164213	0.218027	0.280623	0.0681212	0.124654	0.203536	0.165543	0.227729	0.102374	0.0651121
Met	6.05968	5.60741	6.48313	7.02341	5.4021	7.55234	7.92242	7.03267	8.07134	9.32619	11.8828	7.2503	6.6982	6.26241	4.28842
Slc16a12	25.0235	22.9162	20.9131	20.9097	21.4889	22.7708	24.5352	21.1864	19.8681	23.858	22.9566	22.0301	22.7009	19.9894	16.9223
Syn2	0.52605	0.925635	0.778622	0.743588	0.893945	0.668765	0.620882	0.78465	0.766707	0.382341	0.748218	0.693724	0.75322	0.601093	0.32687
Elk1	1.55989	1.25256	1.37777	1.38761	1.53286	1.65125	1.44161	1.67731	1.7757	1.71535	1.72728	1.57611	1.65934	1.66356	1.18603
Nav1	0.58907	0.633175	0.579128	0.656202	0.658188	0.668284	0.67979	0.745239	0.614884	0.839417	1.03837	0.548909	0.715559	0.623609	0.71644
Tnpo1	3.69015	4.22271	8.73486	8.87417	2.55521	3.58297	3.97468	2.57498	8.96838	3.71906	8.82524	9.36998	9.70901	2.37214	2.75585
Myod1	0.0001	0.0001	0.0001	0.0001	0.0001	0.0001	0.0001	0.0001	0.0001	0.0001	0.0001	0.0001	0.0001	0.0001	0.0001
Otog	0.0001	0.0001	0.0001	0.0001	0.0001	0.0001	0.0001	0.0001	0.0001	0.0001	0.0001	0.0001	0.0001	0.0001	0.0001
Rnmt	2.06659	2.16562	2.1468	2.11566	2.06439	1.63913	1.88702	1.98789	1.88843	2.1379	1.8143	1.96714	1.93646	1.78919	1.8127
Kcnq1	5.59547	6.76303	5.04735	6.46419	5.88001	5.12802	4.30891	7.20537	6.55205	5.29324	6.54802	4.41947	5.0396	4.21894	3.0645
Srp14	14.159	28.9496	29.5402	32.0659	26.9588	28.1844	28.1445	26.8392	25.4833	11.2378	24.5936	25.7871	25.413	14.1443	29.8628
6330409D20Rik	0.0674145	0.090057	0.169986	0.149048	0.104577	0.0630589	0.0001	0.0260115	0.0001	0.0309653	0.0309637	0.0001	0.0001	0.0476728	0.0001
Cdk9	5.09827	5.51212	5.57821	5.8172	6.12296	5.23651	5.43066	5.61777	5.68264	5.24471	5.70347	5.47254	5.3962	5.00169	5.51557
Tor2a	3.95216	5.19236	6.72717	6.65945	5.90302	5.24112	4.6514	6.0044	5.71173	4.41495	6.19014	5.69108	6.26254	5.36294	6.8465
Fpgs	15.9747	15.0867	17.7384	17.2684	21.1541	14.1128	8.80386	16.3707	15.4142	15.9772	16.0093	15.1402	14.2587	13.2886	12.8697
Mrtfb	1.40926	2.61112	2.2957	1.46392	1.82827	1.38598	1.95161	1.75096	3.07965	3.05691	1.72439	1.43649	2.35134	1.17121	1.23175
Cbx5	6.37599	6.98834	6.64501	7.26114	6.16264	5.76867	5.75732	6.88599	6.65176	9.3179	6.49025	6.15684	6.33971	5.61742	5.53096
Odam	0.0001	0.0001	0.0001	0.0001	0.0001	0.0001	0.0001	0.0001	0.0001	0.0001	0.0001	0.0001	0.0001	0.0001	0.0001
Apobec3	0.679836	0.874228	0.829476	0.736056	0.830722	0.733575	0.830589	0.975575	0.950375	0.884974	1.12577	0.766216	0.898423	0.609489	0.694132
St6galnac1	0.0001	0.0001	0.0001	0.0001	0.0001	0.0001	0.0001	0.0001	0.0001	0.0001	0.0001	0.0001	0.0001	0.0001	0.0001
Taf7l	0.0001	0.0001	0.0001	0.0001	0.0001	0.0001	0.0001	0.0001	0.0001	0.0001	0.0001	0.0001	0.0001	0.0001	0.0001
Sardh	59.0037	55.2406	54.615	64.5596	58.1521	61.5132	75.7941	62.4579	59.5396	69.1288	57.4886	62.6056	63.8824	64.5875	59.5407
Vav2	5.09991	4.65207	4.64571	4.78635	1.95075	5.19446	5.11562	5.86955	5.13415	5.82298	5.44476	5.09158	5.07895	5.25908	4.91294
Tex15	0.009807	0.0414502	0.0001	0.00488559	0.0001	0.0139667	0.0217454	0.0225823	0.0001	0.0001	0.0292952	0.0217978	0.0271551	0.0176442	0.0251932
Ppp2cb	23.3162	23.2251	21.7826	26.6577	21.5768	20.8783	20.7998	20.7454	18.0711	23.8985	19.8834	22.6364	21.0688	20.8425	20.3795
G0s2	47.0686	23.082	34.3648	24.6993	68.9277	41.0037	60.4224	57.2201	79.8353	36.7881	64.3711	44.8952	50.0156	80.0498	44.23
Dmap1	3.98166	4.00685	3.81122	4.44905	5.12063	3.79737	3.48619	3.73013	3.80366	3.78843	3.97878	3.68666	3.27293	3.67614	3.97568
Pla2g12b	0.263451	0.110459	0.328119	0.122272	0.198853	0.104927	0.316841	0.239974	0.0973473	0.505945	0.374467	0.474005	0.972773	0.453926	0.79898
Mcu	2.56153	2.73675	2.55406	2.88919	2.89276	2.63717	2.50761	2.83143	2.65655	3.23503	2.25025	2.7775	2.69158	2.24704	2.93589
Oit3	0.0597711	0.0310535	0.162426	0.0001	0.174536	0.0001	0.111599	0.0001	0.154807	0.0390047	0.0148782	0.0001	0.104633	0.0165953	0.103809
Tex11	0.0001	0.0001	0.0001	0.0001	0.0001	0.0001	0.0001	0.0001	0.0001	0.0001	0.0001	0.0001	0.0001	0.0001	0.0001
Bcr	5.45004	4.36545	4.8133	4.91366	4.80134	4.90188	5.08843	5.20359	5.26128	5.47095	5.42072	4.95632	5.09464	4.33276	4.38958
Fxyd5	2.22326	2.0552	1.33349	1.66066	1.72756	1.90673	2.30072	1.91598	2.28492	2.40873	3.28633	1.90231	2.79821	2.03409	2.75044
Kcnd1	0.210571	0.248857	0.125204	0.205959	0.131786	0.229337	0.125402	0.229614	0.147989	0.166822	0.202446	0.239017	0.223783	0.19821	0.164541
Tfcp2	2.07841	4.89437	2.29465	2.10386	2.75789	3.5235	2.2669	4.1031	3.03553	4.36928	1.70049	3.13943	1.65455	1.8217	1.40278
Pou6f2	0.0001	0.0001	0.0001	0.0001	0.0001	0.0001	0.0001	0.0001	0.0001	0.0001	0.0001	0.0001	0.0001	0.0001	0.0001
Pou6f1	5.13149	4.55606	3.86899	5.93982	5.14105	4.67709	4.63408	6.0882	3.6875	6.19553	5.11349	4.59285	4.92899	3.31216	3.07994
Ubp1	6.51091	6.82361	8.05797	7.00956	7.37786	6.78338	6.07367	7.44818	7.08969	7.98924	6.63396	6.6691	7.19662	6.40244	6.18829
Nuak2	27.0017	14.399	19.1144	23.5907	12.0612	32.5437	29.7575	24.6346	18.5869	36.8908	25.5638	36.0961	41.8094	36.5832	32.06
Cilk1	1.08963	0.904356	0.918321	0.916313	0.957423	0.883791	0.89092	0.990807	1.15861	0.921629	1.00771	0.913541	0.956939	1.03104	0.842461
Sdhb	131.304	128.344	122.127	138.689	127.869	105.689	104.762	100.717	97.89	101.436	104.88	110.985	118.211	110.13	123.622
Cox4i2	0.730734	0.732669	0.443777	0.99531	0.48231	0.240576	0.443574	0.612997	0.7699	0.369304	0.437077	0.421994	0.0001	0.395031	0.731459
Snap47	24.834	22.3657	22.2396	23.6036	15.0774	21.9987	21.0033	23.0113	19.3919	13.8084	23.0879	21.8293	21.3294	14.6867	18.8071
Wnt3a	0.0001	0.0001	0.0001	0.0001	0.0001	0.0001	0.0001	0.0001	0.0001	0.0001	0.0001	0.0001	0.0001	0.0001	0.0001
Kdsr	2.574	2.26553	2.48069	2.34082	2.15114	2.36436	2.31686	2.08141	2.32248	3.20086	2.38818	2.78559	2.56356	2.34701	2.0363
Vps4b	4.05412	5.25277	5.33328	5.14092	4.02789	4.84304	4.25391	4.7988	5.08928	5.68539	4.65813	5.27573	5.62295	5.18122	4.36027
Rps25	29.5212	46.4391	43.7637	45.0194	43.0559	27.9592	43.7139	40.0637	35.1109	36.7832	41.6979	27.8349	45.2942	26.3509	48.7659
Nxf2	0.0001	0.0001	0.0001	0.0001	0.0001	0.0001	0.0178888	0.0001	0.0001	0.0001	0.0345084	0.0001	0.0001	0.0001	0.0168162
Taz	3.93349	2.83776	3.71067	4.53225	3.92264	3.16908	3.64839	4.76741	5.9066	3.79412	4.84749	3.97388	4.09403	3.41122	3.33665
Kif19a	0.0001	0.0955973	0.022312	0.0757674	0.0225432	0.02029	0.0564314	0.0001	0.0526162	0.0406356	0.0155695	0.0645704	0.0001	0.0305991	0.00377394
Aldh3a2	42.3178	43.6759	43.0287	39.0056	46.0199	46.013	45.5316	41.6133	38.5375	47.5906	51.0134	46.8583	44.3703	50.1117	44.0904
Zmynd10	13.5316	10.986	13.2077	12.2991	15.1886	11.1033	10.7992	11.8333	12.4295	11.5325	10.8397	10.6684	12.6756	10.1819	10.5164
Tmem115	11.6666	11.4864	11.8382	12.251	11.3373	12.6403	11.6778	11.4063	10.1889	11.873	12.2949	12.6011	12.0731	13.5909	12.1984
Hyal2	6.42484	5.27387	5.94642	6.15621	7.59126	6.50726	9.27342	7.42093	7.365	6.57533	10.8763	6.86726	8.97673	7.20364	6.2345
Ifrd2	15.9636	7.91764	16.8063	16.3848	17.3911	15.5054	14.5016	12.5977	13.855	14.5573	19.8518	17.0602	16.521	13.9596	17.1497
Hyal1	2.96073	3.11867	1.44926	3.10826	2.71006	4.04389	4.0995	4.4361	4.26896	4.43408	3.01514	5.0656	2.70041	3.82844	2.89888
Tusc2	23.0883	23.4577	25.1175	24.3402	26.5544	26.7232	25.1867	26.3788	22.9802	23.4734	28.739	25.7949	26.5487	28.4919	27.251
Nprl2	12.3745	12.1679	12.7551	12.5649	12.9947	11.5411	10.7758	12.5114	11.6747	11.4743	10.5972	12.9556	12.9582	12.1032	12.7911
Slc38a3	17.0599	11.3222	20.4031	19.3945	21.0572	14.2829	11.2072	16.7555	22.6509	25.1168	8.73501	12.678	15.6555	21.9791	22.3442
Cacna2d2	0.0351233	0.0285078	0.0637842	0.0701224	0.0705291	0.0324001	0.0572925	0.102349	0.0609639	0.0418788	0.0638083	0.0466686	0.0717576	0.0691664	0.0303296
Rassf1	2.10736	2.06342	2.52331	2.75306	2.54023	2.06018	2.83915	2.70526	2.62992	3.0852	2.60589	3.13728	3.1068	2.15235	2.40361
Epn3	4.57902	6.20415	5.53633	6.15428	4.15348	3.45749	2.97633	6.06399	4.16581	3.79231	5.04137	2.52235	3.59298	3.20545	2.38234
Rnf112	0.0001	0.0001	0.0001	0.0001	0.0001	0.0001	0.0001	0.0001	0.0001	0.0001	0.0001	0.0001	0.0001	0.0001	0.0001
Slc3a2	49.5861	45.333	40.2293	44.2892	48.5664	49.8865	43.1807	45.3117	42.2767	41.5915	41.037	54.8192	53.4836	51.5562	37.3377
Nxf1	19.2263	19.2242	18.1085	20.4721	18.0176	20.5992	19.3251	17.3449	19.0741	18.7018	16.6317	20.0987	20.4041	20.156	16.2725
Stx5a	4.35138	4.54704	4.9499	4.76652	4.25911	4.40083	5.03492	4.31791	3.92541	3.84311	4.01635	4.02529	4.3688	5.90348	3.80403
Slc47a1	182.003	163.581	189.503	176.673	200.582	207.015	222.348	196.529	193.263	206.582	194.565	196.503	201.993	203.036	179.836
Pifo	0.0001	0.0001	0.0001	0.0001	0.0001	0.0001	0.0001	0.0001	0.0001	0.0001	0.0001	0.0001	0.0001	0.0001	0.0001
Tnfrsf13b	0.301586	0.388216	0.117064	0.0620704	0.213049	0.231547	0.472088	0.185518	0.294477	0.283018	0.235116	0.32149	0.125421	0.279822	0.272839
Spire2	1.58127	2.10134	1.92123	2.22984	1.73754	1.5919	1.13173	2.2261	1.79123	1.19766	2.09788	1.39295	1.59335	1.39893	1.54468
Prox1	1.00944	1.01702	1.18876	1.52051	0.506742	0.671846	0.494655	1.12542	1.67447	0.862323	1.45519	0.560801	0.909804	0.693468	0.305978
Raver1	10.7034	10.3169	7.57991	8.14124	8.7188	11.4161	11.6576	9.00324	10.9519	10.0113	11.7919	10.2345	9.03779	8.96459	10.4025
2610507B11Rik	42.1614	43.2859	44.919	41.24	43.8484	39.9279	39.3866	39.2596	41.9445	52.6251	40.1033	39.6042	39.7778	37.8156	34.2859
AI597479	3.94563	4.39091	4.23508	4.6578	3.83809	3.17897	3.4624	3.85623	3.51816	4.42132	3.06447	4.14206	4.09511	2.90426	3.42692
Tmem86a	14.6105	16.4892	17.4597	20.2931	16.0119	10.6346	10.5749	13.2727	15.0103	15.9837	13.1074	10.4871	11.5883	11.3269	12.3574
Optc	0.0001	0.0001	0.0781151	0.0001	0.0001	0.051744	0.0001	0.0668652	0.0788362	0.0001	0.0759688	0.0664384	0.0395645	0.0342278	0.0001
Tex14	0.0560598	0.0595888	0.0612711	0.100602	0.0104655	0.068238	0.024594	0.00924862	0.0378485	0.00848297	0.0760237	0.037535	0.0258336	0.0294833	0.031121
Ifi35	4.83633	6.091	5.32442	6.52911	5.4193	5.40401	6.16876	6.30128	4.76627	5.15096	6.47974	5.70886	6.34624	5.31057	7.49458
Rdm1	7.32578	7.00839	7.46309	7.39886	7.18791	7.04228	7.60841	8.73585	7.42506	9.05055	8.54761	7.88786	8.30504	9.14919	8.05204
Nedd8	32.7815	33.89	33.5133	37.947	33.0396	28.3287	32.0238	28.5785	24.1046	22.6861	29.3325	29.5243	29.952	27.9178	36.3023
Gosr1	10.1968	9.64788	10.3144	10.17	10.2426	10.2248	10.1879	11.2318	11.4299	11.4182	9.91564	10.5822	9.68082	11.1407	8.86103
Mrpl52	14.2591	14.9386	12.5932	13.6244	14.435	13.5091	12.5749	13.2387	10.2286	9.71817	13.9223	12.0026	12.1212	12.7777	14.8239
Spaca7	0.0001	0.0001	0.0001	0.13162	0.0001	0.0001	0.0001	0.0001	0.20892	0.12423	0.396583	0.0001	0.141595	0.0529351	0.45705
Kansl3	15.9715	16.1585	14.0403	15.1297	15.1503	14.5251	14.3089	15.8066	15.1436	15.4387	12.2647	13.9125	16.0781	9.11546	13.2715
Eya4	0.0686372	0.0562655	0.0482152	0.033541	0.0562774	0.0658002	0.105966	0.0594753	0.0781128	0.0562435	0.0556726	0.0717543	0.0764313	0.0559011	0.0704286
Ebf3	0.0332791	0.0106375	0.0303645	0.0262803	0.0401182	0.0385056	0.0371982	0.0278488	0.0268554	0.0404626	0.0358099	0.00948952	0.0333251	0.0156265	0.0079497
Uckl1os	0.0999556	0.173831	0.215635	0.168592	0.118359	0.183409	0.152898	0.0539047	0.16965	0.235656	0.179865	0.0669304	0.138301	0.08569	0.0701001
Myt1	0.0001	0.0001	0.0001	0.0001	0.0001	0.0001	0.0001	0.0001	0.0001	0.0001	0.0001	0.0001	0.0001	0.0206555	0.0001
Faf1	7.44751	7.61364	8.4978	8.04275	8.09767	7.34867	8.30052	7.67167	7.51271	8.6656	8.48892	8.28307	8.05623	8.01553	7.36802
Gm266	0.570594	0.568793	0.500797	0.513122	0.181448	0.218988	0.146141	0.484142	0.222774	0.533089	0.45495	0.276627	0.461864	0.241029	0.526321
Tsacc	1.62081	1.93955	1.66361	1.84621	1.32069	1.57421	1.49187	1.81132	1.98633	1.6148	1.05532	1.65238	2.01471	1.29326	1.90772
Mettl16	1.73209	1.52713	1.72288	2.02265	0.903978	1.78357	1.70753	1.73098	1.61167	1.84067	1.71271	1.89419	1.85079	1.85422	1.76036
Dazl	0.0444647	0.0001	0.0001	0.0001	0.0001	0.0116991	0.0001	0.0001	0.0001	0.0001	0.0001	0.0223925	0.0001	0.0001	0.0001
Apol7a	0.14556	0.0904373	0.16045	0.0942921	0.107818	0.0518225	0.157865	0.0799376	0.0001	0.0253676	0.0001	0.0433593	0.0431912	0.0465438	0.0001
Pigyl	12.687	16.5259	17.026	14.4302	15.0006	13.7479	13.0215	12.8628	12.5891	13.1586	15.5413	12.2277	15.6438	13.4834	13.1891
Rbm25	4.61039	4.96557	5.00226	4.88082	4.58572	4.76924	4.81994	4.83303	4.77698	4.39704	4.55352	4.70428	5.12207	4.2299	3.99152
Psen2	3.06499	2.44493	3.05854	3.04436	3.2384	3.07866	2.88967	3.34716	3.24941	2.77124	2.94076	3.01682	2.92494	3.1243	2.81892
Acaa1b	160.052	162.339	124.588	115.393	148.9	127.967	142.051	129.011	146.171	135.016	112.145	137.163	168.129	170.245	160.631
Plcd1	1.29574	1.43027	1.41864	2.14355	1.44568	1.25919	0.98216	1.87898	1.99445	1.64464	1.60765	1.20707	1.45941	1.18388	1.56822
Fads1	19.1967	15.6796	20.5729	18.7826	20.5535	11.7873	10.816	11.4118	9.32134	12.2429	10.3578	12.6159	13.8535	10.0889	13.7892
Lmbr1	1.70083	1.87996	1.60452	1.90434	1.57036	0.834667	1.48674	1.83248	0.96162	2.02005	1.49121	1.07051	1.76364	0.96728	1.37081
Tnfrsf22	0.521925	0.469867	0.378571	0.440399	0.324606	0.816856	0.512134	0.295487	0.661596	0.843358	0.441013	0.396631	0.66573	0.631875	0.404348
Cars	2.13376	1.92825	2.32184	2.27428	2.29554	2.47546	2.34067	2.40209	2.1331	2.33599	2.73734	2.43702	2.42547	2.87027	2.23816
Phlda2	4.27911	4.2733	5.20787	4.31707	5.37882	6.10678	5.84193	6.72738	7.18012	7.78101	6.59384	4.24792	5.46736	7.79718	9.49264
Asz1	0.0001	0.0001	0.0001	0.0001	0.0001	0.0001	0.0001	0.0001	0.0001	0.0001	0.0001	0.0001	0.0001	0.0001	0.0001
Wnt2	0.171481	0.050542	0.192328	0.226278	0.195231	0.159108	0.020299	0.065059	0.09953	0.134069	0.0001	0.058242	0.125167	0.118188	0.104239
Gabra1	0.0001	0.0001	0.0001	0.0001	0.0001	0.0001	0.0001	0.0001	0.0001	0.0001	0.0001	0.0001	0.0001	0.0001	0.0001
Grid2ip	0.0247519	0.00565113	0.0001	0.0066509	0.0001	0.0001	0.00990132	0.00968447	0.0001	0.0124818	0.0188668	0.0001	0.0001	0.0001	0.00551646
Kdelr3	0.652977	0.481689	0.800077	1.06728	1.00784	0.578556	0.569399	0.496633	0.750991	0.667698	0.843264	0.722451	0.550925	0.773737	1.82879
Cfap97d1	0.0001	0.0001	0.0001	0.0001	0.0001	0.0181882	0.0001	0.0001	0.0380678	0.0001	0.0001	0.0227634	0.0001	0.0001	0.0001
Apip	10.0761	8.62287	7.79668	10.511	8.81263	9.14035	8.75277	8.47827	8.16166	8.6514	9.87176	9.80311	7.70877	9.2014	10.1552
Pdhx	8.70203	9.10145	8.90476	9.39333	8.48425	7.62662	8.16926	8.33526	7.63949	7.65611	7.40385	7.42944	7.66057	8.76644	7.1404
Vac14	3.54919	3.11206	3.50636	3.60994	3.82788	3.89682	3.63563	3.94746	3.65212	3.43699	3.62528	3.39723	4.01819	4.11095	4.16622
Mcoln2	0.528493	0.521436	0.68818	0.397571	0.573754	0.251401	0.374685	0.276845	0.576491	0.367735	0.0991115	0.361568	0.442347	0.421048	0.381081
Slc5a1	18.0556	27.9508	17.6547	15.6212	15.1589	16.3308	18.0855	18.6471	15.6104	20.3314	16.2948	17.61	15.6139	18.9513	12.8442
Akt1s1	11.8307	9.6723	9.75765	11.3481	13.3528	11.4726	7.16086	5.98534	8.24488	7.05967	10.595	6.61726	11.3381	11.7993	11.3238
Tbrg1	9.24251	10.383	8.97674	8.56933	10.2809	11.4769	9.97777	11.7384	11.1704	9.5681	9.78541	10.7111	11.2092	10.2997	10.48
Panx3	0.0001	0.0001	0.0001	0.0001	0.0001	0.0001	0.0001	0.0001	0.0001	0.0001	0.0001	0.0001	0.0001	0.0001	0.0001
Adssl1	2.40055	2.34873	2.35813	3.31201	2.46528	1.84632	1.51937	1.90607	2.41735	1.38781	1.50132	1.63971	2.20448	1.31911	1.86165
Cfap161	0.0001	0.0001	0.0001	0.0001	0.0001	0.0001	0.0001	0.0001	0.0001	0.0001	0.0001	0.0001	0.0001	0.0001	0.0001
Brf1	3.58284	3.83057	4.13403	3.95957	4.02136	3.29401	3.43041	3.69464	3.4708	3.71531	3.44106	3.42916	3.40149	2.94082	3.31297
Vipr2	0.0463357	0.0382454	0.0300725	0.023086	0.0314787	0.0200979	0.0410258	0.0524157	0.0101081	0.0190829	0.0384804	0.0001	0.0213721	0.0443747	0.0290272
Odc1	90.456	87.9855	97.9596	107.433	97.5282	95.1906	88.8064	78.2704	53.1388	116.145	122.68	83.149	60.349	92.9655	130.592
Thg1l	1.73549	1.75485	2.05843	2.05835	1.84131	1.89301	2.02901	1.47307	1.77627	1.29407	1.66853	2.02605	2.02601	1.77693	1.95031
Adam19	0.657174	0.877429	0.438534	0.413298	0.501271	0.690312	0.696566	0.617218	0.564091	0.741635	0.939102	0.685932	0.659643	0.704278	0.769532
Pabpc4	7.64893	8.16858	8.5461	7.47219	10.0132	8.66951	10.514	10.0659	10.2342	12.197	7.74352	10.6058	9.99043	9.08881	7.15617
Exoc3l2	5.04049	3.44405	3.49898	4.31247	4.43004	4.77302	5.769	5.26406	5.26896	5.62272	5.81822	3.78985	4.58082	5.07567	5.94293
Zfp296	0.621049	0.484478	0.905715	0.334394	0.152824	0.943035	0.596404	0.597587	0.350422	0.654529	0.420811	0.706433	0.663067	0.902757	0.966346
Plin5	2.44931	2.79611	2.85915	2.09045	3.51622	2.31363	3.15559	2.98364	2.83602	5.27582	4.33173	3.17699	2.01682	3.38217	3.19706
Sugp1	4.66667	4.68476	5.48289	5.35777	6.24877	4.14413	4.67352	5.56415	5.59014	5.36658	5.47134	5.04461	4.30691	4.26328	4.37799
Dmrtc2	0.0001	0.0001	0.0001	0.0001	0.0001	0.0001	0.0001	0.0001	0.0001	0.0001	0.0001	0.0001	0.0001	0.0001	0.0001
Gm5893	0.0001	0.0001	0.0001	0.0001	0.0001	0.0001	0.0001	0.0001	0.0001	0.0001	0.0001	0.0001	0.0001	0.0001	0.0001
Dhdh	3.51269	2.9727	3.40914	2.82414	3.12171	2.89626	2.53901	2.95559	3.44914	2.71078	2.60055	2.84598	2.99886	2.51391	2.70226
Zfp790	2.84398	3.32203	3.47908	3.28118	2.80773	3.04178	3.2473	2.61416	2.73967	4.45715	2.30965	3.29879	3.13507	3.28543	2.32734
Cpb1	0.0001	0.0265046	0.0001	0.0001	0.0001	0.0001	0.0001	0.0149796	0.0001	0.0001	0.0001	0.0001	0.0001	0.0001	0.0001
Slc25a41	0.0001	0.0001	0.0001	0.0001	0.0001	0.0001	0.0001	0.0001	0.0001	0.0001	0.0001	0.0001	0.0001	0.0001	0.0001
Fsd1	0.0227108	0.0001	0.0001	0.0552306	0.0001	0.0001	0.0001	0.0197328	0.0001	0.0001	0.0177731	0.0001	0.0001	0.0001	0.0001
Pinlyp	0.0001	0.0001	0.0001	0.0001	0.055883	0.0001	0.0001	0.0001	0.0001	0.0001	0.0001	0.0001	0.0001	0.0001	0.0001
Fuz	3.59468	3.44271	4.12619	3.03057	3.8192	3.65864	3.63827	3.87311	3.22606	3.26592	3.09304	3.45879	4.01635	3.54463	3.51574
Sptbn4	0.0233881	0.0333416	0.0146402	0.00983088	0.00936166	0.00468952	0.0192145	0.0139597	0.00431725	0.0001	0.0136204	0.0131008	0.0273615	0.00517704	0.00903146
Pgam1	80.9754	92.1149	86.4438	83.9062	79.2766	91.1876	85.2218	69.951	82.4006	74.478	81.7644	83.5924	86.5527	94.0591	92.9715
Evi5	9.6104	9.48437	9.00754	8.92408	9.28859	10.3524	10.4047	9.53637	11.0555	11.562	10.017	11.0463	10.7494	8.22031	7.61887
Evi5l	1.50315	2.10359	2.14695	1.88693	2.33697	1.96617	1.08186	1.38151	1.759	2.11054	1.76274	1.31601	2.15001	0.970426	1.74485
Snapc2	6.21194	5.98128	5.4191	6.02541	5.96582	6.14144	6.43528	6.6926	7.0629	6.02356	8.45413	7.75073	7.84794	7.23021	7.89479
Git1	10.9087	10.3192	10.5503	11.7156	11.4268	9.80695	10.263	10.7567	11.7785	10.8362	11.6732	10.7695	9.8356	10.5603	12.336
Gltp	35.3934	32.9711	38.7286	39.3195	35.3116	29.5837	26.971	31.3837	33.1734	32.0181	31.6152	29.4366	30.5059	32.917	38.1477
Bnip2	4.45506	4.11226	5.2848	5.21867	4.41981	4.15662	4.4581	5.00114	4.88625	4.91469	4.829	4.44154	4.83274	4.52351	4.45048
Ccnt1	2.3663	3.06766	3.11577	3.18998	2.67485	2.43915	2.55401	2.44384	2.87474	3.57043	2.46161	2.9916	2.65074	2.38706	2.32987
Scarf2	1.58372	1.56928	1.51824	1.9793	2.11773	2.02592	1.56936	2.00155	2.33528	2.27951	2.4619	1.68283	1.40513	1.46641	2.72514
4930579F01Rik	0.0001	0.215028	0.335327	0.1794	0.18842	0.0662669	0.0442745	0.0702803	0.0001	0.123563	0.0001	0.0272154	0.0001	0.0001	0.159219
Brms1l	4.29394	4.12713	4.76682	4.42677	3.96185	4.23264	3.30005	4.99251	4.27137	4.33044	3.55814	4.61647	3.85255	3.52701	3.93071
Med15	2.05669	2.20201	1.64605	1.84845	2.26017	1.73019	2.08167	2.0276	2.19605	2.23171	2.03656	1.89312	2.29717	2.32354	1.79327
Dhdds	8.11596	7.27419	10.8821	6.09239	6.48006	6.72112	8.62773	9.34723	7.93	9.74782	11.7179	8.34648	8.78953	9.35099	6.953
Crybg2	0.449729	0.339019	0.346506	0.304945	0.297569	0.684374	0.210547	0.331395	0.445378	0.714776	0.812624	0.451346	0.402076	0.455056	0.455721
Ubxn11	0.18628	0.348144	0.488172	0.341953	0.38646	0.359845	0.234078	0.483965	0.514123	0.32544	0.297396	0.147149	0.205325	0.269984	0.35978
Mogat1	66.3624	44.093	66.5817	61.1432	56.1654	74.2569	75.1372	70.1346	67.2963	78.6978	68.5481	76.8139	77.9911	85.2175	86.8024
Tex22	0.0001	0.0001	0.0001	0.0001	0.0001	0.0001	0.0001	0.0001	0.0001	0.0001	0.0001	0.0001	0.0001	0.0001	0.0001
Wnt8a	0.0001	0.0001	0.0001	0.0001	0.0001	0.0001	0.0001	0.0001	0.0001	0.0001	0.0001	0.0001	0.0001	0.0001	0.0001
Tjap1	2.6933	3.23234	3.41806	3.10252	3.20755	2.8405	2.90516	2.87524	2.41411	3.17671	3.0067	2.17326	2.87304	3.10565	2.65309
Ehf	3.62087	4.57929	3.49552	5.5138	2.4732	2.78234	2.66727	4.81879	3.91753	3.3377	4.41562	2.47294	3.31437	2.97706	1.75248
Nanog	0.0001	0.0377902	0.0404834	0.0524181	0.165631	0.0376718	0.0001	0.0001	0.0001	0.0395288	0.0001	0.0195262	0.0001	0.0001	0.0558706
Rpl15	33.312	43.539	40.5137	40.6867	44.0994	41.8549	45.3629	42.8525	37.9861	41.2925	45.7217	39.7122	45.0502	42.3366	42.3947
Tmem167	2.28649	2.16349	2.29185	2.19142	1.85981	2.07455	1.99408	1.92179	1.53263	1.91445	1.77227	1.63536	2.04868	1.99055	2.018
Steap4	0.419958	0.566296	0.618263	0.418985	0.778307	0.487397	0.411096	0.252943	0.438944	0.547103	0.534245	0.38484	0.566224	0.412185	0.813469
Mplkip	2.04025	1.80153	1.95474	1.82887	1.67201	2.12999	2.0893	1.9785	2.07217	1.7392	1.8792	1.96309	1.90599	1.89302	2.06601
Kif11	0.320877	0.307037	0.183033	0.176875	0.154508	0.184942	0.248043	0.331175	0.132915	0.261552	0.433445	0.269557	0.269878	0.201363	0.322201
Rpa3	4.06231	5.22211	3.85816	4.47587	3.88707	3.08426	3.36813	4.01756	2.94489	2.97447	3.54374	2.62561	4.12012	2.60356	3.75888
Mlkl	0.54111	0.633331	0.643569	0.694965	0.83417	0.7032	0.670978	0.693817	0.592465	1.15022	0.939473	0.586826	0.656504	0.501278	0.882392
Phox2b	0.0001	0.0001	0.0001	0.0128513	0.0001	0.0001	0.0001	0.0001	0.0001	0.0001	0.0001	0.0001	0.0001	0.0001	0.0001
Tnpo3	5.01165	4.70049	3.58071	4.77942	3.67657	4.65568	4.35949	3.68698	4.67908	4.82535	3.57362	3.66052	4.64882	4.68124	4.22687
Ttll5	0.692717	0.631078	0.57022	0.686715	0.631794	0.739761	0.606307	0.737382	0.740042	0.691555	0.629175	0.598089	0.645927	0.72632	0.55264
Zfp715	3.49787	4.34456	3.6459	3.68554	2.89652	3.52848	3.3774	3.44794	3.25776	3.83501	3.52331	3.90983	4.09685	3.3272	2.84922
Retn	0.0001	0.0001	0.0001	0.0001	0.0001	0.0001	0.0001	0.0001	0.0001	0.640276	0.0001	0.0001	0.0001	0.0001	0.136743
Acp4	0.0001	0.0001	0.0001	0.0001	0.0001	0.0001	0.0001	0.0001	0.0001	0.0001	0.0314832	0.0001	0.0001	0.0001	0.0001
Cdh23	0.0001	0.0001	0.0001	0.0001	0.0001	0.00733262	0.00271193	0.00290452	0.0001	0.0001	0.00167301	0.00241978	0.00308944	0.0024296	0.00342202
Rps5	90.3859	93.8991	92.4797	91.8344	92.0555	97.3048	94.8379	95.0622	79.213	80.9876	104.236	94.1871	98.6846	94.0578	98.9656
Podnl1	0.22114	0.0522376	0.063936	0.0314836	0.118324	0.124321	0.376243	0.0138613	0.0875242	0.0840789	0.195686	0.118385	0.108858	0.0758859	0.139919
Adgrl1	3.34782	1.51723	1.36755	1.36007	2.5236	3.37478	2.20973	2.86646	4.23497	3.024	1.96468	1.65136	2.32655	3.01026	3.41788
Amotl1	1.83585	2.09534	2.11672	2.74896	2.11287	2.50331	2.24059	2.37906	2.64319	2.61277	2.37215	2.0025	2.50097	2.31433	2.56337
2200002J24Rik	0.183597	0.151292	0.0001	0.349145	0.0001	0.0001	0.0001	0.0001	0.0001	0.0001	0.0719309	0.123498	0.0001	0.0001	0.0001
Etv5	3.12171	5.43468	3.77912	2.00879	4.43051	4.92354	5.6772	7.09863	8.29843	6.52346	5.39044	5.43553	2.13458	3.61202	2.44691
Tmem190	0.179828	0.295904	0.313695	0.409404	0.241719	0.396352	0.512927	0.171575	0.192659	0.488028	0.349226	0.135402	0.188694	0.44825	0.38395
Gfod2	1.1182	1.53452	1.63553	1.66631	1.01437	1.3843	1.25743	1.70225	1.05436	1.50837	1.64075	1.42481	1.63755	1.71947	1.59749
Enkd1	0.951791	0.795336	1.029	0.94212	0.801276	1.02462	1.32225	1.14561	0.774722	0.679361	1.03751	0.916609	0.878054	1.15612	1.17651
4933405L10Rik	0.0001	0.0439016	0.0001	0.184633	0.0001	0.0001	0.0001	0.179939	0.0125074	0.110487	0.0001	0.0001	0.0351921	0.0001	0.058081
Atp6v0d1	53.7926	53.5322	52.3306	54.8805	53.8265	55.6602	58.2646	49.632	45.7341	48.9873	52.6113	58.4356	57.5661	59.7486	57.4318
Ptprs	0.594322	0.713965	0.585105	0.508621	0.540354	0.525843	0.642035	0.84927	0.600481	0.829881	0.681334	0.500956	0.611142	0.587745	0.66147
Slc41a1	4.5757	5.93602	4.76236	4.44334	5.55965	4.53897	4.52391	6.01494	6.87428	7.09404	4.89641	4.81944	4.57181	4.59939	3.65922
Fer1l4	0.0001	0.028377	0.0314805	0.0001	0.0001	0.0001	0.0297216	0.0245301	0.0264933	0.0001	0.0312605	0.0001	0.0341851	0.0383932	0.0001
4931406B18Rik	0.0001	0.0001	0.0001	0.0001	0.0001	0.0001	0.0001	0.0001	0.0001	0.0001	0.0001	0.0001	0.0001	0.0001	0.0001
Iglon5	0.075536	0.074869	0.094642	0.053531	0.142102	0.09723	0.140844	0.112572	0.215003	0.234322	0.250428	0.165605	0.167665	0.1243	0.393168
Igf2bp1	0.265	0.234879	0.265302	0.362544	0.222211	0.198563	0.206326	0.185138	0.109244	0.255464	0.305185	0.184818	0.179493	0.356634	0.504289
B4galnt2	0.107054	0.119735	0.302373	0.242009	0.105571	0.166256	0.188889	0.097961	0.082952	0.053151	0.089147	0.22701	0.201304	0.245702	0.056635
Zfp651	1.72593	1.58665	1.97542	1.95374	2.31891	1.26244	1.38342	1.62137	1.62312	1.67999	1.5597	1.09174	1.68136	1.13909	1.4457
Nelfb	11.1679	10.6928	10.5392	10.627	11.335	10.8653	10.8942	11.8738	11.9335	13.6182	11.2267	11.193	13.2187	12.6519	9.47205
Card14	0.552672	0.715222	0.984304	0.857799	0.960212	0.996325	0.994681	1.26293	1.2892	1.48644	1.08351	1.12844	0.874283	0.789089	0.760691
Tmem175	7.91394	6.37707	5.32932	5.38194	7.65851	6.05286	6.02436	7.56229	6.16373	6.8898	6.12979	5.43668	6.53009	5.5468	5.81694
Bcas1	0.0144128	0.0001	0.0001	0.0249047	0.0500951	0.0112489	0.0001	0.0001	0.0450041	0.0407509	0.0469497	0.0275275	0.0831752	0.0845705	0.0686358
Tango2	5.75056	6.00229	6.70758	6.29037	7.87308	5.23366	5.00362	4.59251	4.04085	6.73853	7.40651	7.00957	6.21269	5.5406	6.04797
4833413E03Rik	0.0001	0.0001	0.0604688	0.0342377	0.0001	0.0001	0.0001	0.16905	0.0987023	0.186486	0.0955496	0.231459	0.047601	0.0001	0.0180526
Aldh1a2	0.520596	1.06103	0.87373	1.01405	1.02082	2.22822	1.62436	1.14981	1.09852	2.98598	4.12192	1.70754	2.09349	1.7056	5.57853
Ndufs2	146.723	127.206	145.126	124.943	119.62	136.499	113.374	137.817	127.922	137.829	126.976	117.824	122.086	144.452	128.34
Snx31	3.01586	2.62848	3.4829	5.06962	3.79959	3.15431	4.23204	2.44831	3.1102	3.79031	4.8789	3.34066	5.61439	3.57683	4.73491
Atraid	19.602	17.3491	21.9931	21.5062	21.6692	18.5878	19.0617	18.8331	17.3232	16.3677	21.4855	18.7635	20.2595	19.7064	15.7728
Cad	1.05823	1.0121	1.25999	0.966565	0.933439	1.24189	0.997527	1.14731	1.27126	1.56545	1.0292	1.16284	1.19878	1.08132	1.18843
Lypd8	1.76428	0.031731	1.31575	1.10962	0.990358	1.65454	1.18402	1.47165	0.105402	0.0001	1.16632	0.724756	0.818158	2.11285	0.29921
Sh3bp5l	3.98211	3.84861	3.87274	2.45164	3.88179	4.44696	4.24297	3.70171	3.33883	4.88888	3.85755	4.03371	4.74375	4.5264	3.87867
1810065E05Rik	0.0001	0.0001	0.0001	0.0001	0.0001	0.0001	0.0001	0.0001	0.0001	0.0001	0.0001	0.0001	0.0001	0.0001	0.0001
Atad1	11.0865	11.2521	11.93	11.6522	11.7348	11.3096	10.7613	11.7779	11.4507	12.0316	10.7971	11.4297	11.2293	11.0007	9.04637
Pten	8.21121	8.04508	7.73655	8.14765	7.0914	8.14338	8.42503	6.87156	6.51759	8.24059	7.04033	8.48555	9.06291	8.51876	7.48347
4933402N03Rik	0.0001	0.0001	0.0001	0.0001	0.0001	0.0001	0.0001	0.0001	0.0001	0.0001	0.0001	0.0001	0.0001	0.0001	0.0001
Pea15a	12.1745	12.7332	12.551	14.3519	12.1362	16.0281	15.0691	17.9826	14.3802	16.3675	20.1074	14.3036	15.6505	14.0351	15.8085
Timm23	28.6473	26.3339	26.7737	29.9904	26.7919	23.5511	24.9062	18.0014	20.1497	22.1465	23.4088	19.1978	25.2406	20.373	23.8731
Tnfaip8l2	0.77858	1.20859	0.930138	0.803023	0.586553	0.874851	1.29333	0.980754	0.888973	1.35482	1.34046	1.54164	1.02867	0.788811	1.76749
Trnt1	5.65828	6.33623	5.56903	4.01974	5.60028	5.6255	5.82972	4.95926	5.52288	5.70178	5.84713	4.28419	5.94805	5.57875	5.69886
Ly6g6e	0.0943057	0.425241	0.197738	0.105775	0.297336	0.133194	0.0001	0.121262	0.112666	0.162029	0.246459	0.198396	0.0982204	0.079021	0.185371
Ehmt2	14.1551	13.5927	13.3119	15.9	14.3237	14.3172	13.8039	14.871	14.7329	15.5278	14.4405	14.9137	14.7173	13.4021	13.953
Elof1	13.444	13.2751	13.6894	12.5066	13.2657	11.5367	11.1998	11.9575	11.0424	10.8285	13.717	11.1803	13.0823	13.2296	19.8737
Med16	4.71082	4.53229	4.93874	5.43573	5.52722	4.53876	4.13965	5.22175	5.11689	5.15052	5.72321	4.759	4.33731	4.54854	4.58921
St3gal1	1.9433	1.6245	1.34805	1.80355	1.67567	2.21351	2.47226	2.29057	2.38374	2.06853	2.11842	1.68276	1.83915	2.10703	2.51657
Tmem259	16.8582	16.4668	17.7521	17.5379	18.7412	17.6433	15.9327	17.3584	17.6103	17.0524	18.5668	16.9824	17.464	18.4352	16.5277
Rnf170	2.6383	2.52376	0.403637	1.13867	0.523873	0.625218	0.370937	0.511	2.70768	1.19736	0.435376	0.461958	2.26614	1.98214	0.424546
Clip3	0.199396	0.287133	0.231081	0.432816	0.274904	0.266603	0.17979	0.305557	0.27401	0.386857	0.534534	0.223811	0.340668	0.311563	0.574507
Thap8	0.090563	0.0001	0.0186603	0.0001	0.038879	0.0001	0.0377775	0.0202278	0.055648	0.0323699	0.0001	0.0180013	0.0302031	0.0186977	0.0115854
Myl2	0.0001	0.0001	0.0001	0.0001	0.0001	0.0001	0.0001	0.048487	0.0001	0.0001	0.0001	0.0001	0.0001	0.0001	0.0001
Dedd	2.0936	1.9026	2.62839	1.74796	1.95153	1.51862	1.99916	1.57272	1.64992	2.34168	1.97673	2.01331	1.84293	1.93432	1.30136
Mcemp1	0.219588	0.347395	0.08962	0.177314	0.175729	0.251651	0.49764	0.224538	0.060391	0.393084	0.422259	0.202315	0.309781	0.431285	0.452837
Nit1	17.2909	15.9129	18.3514	19.0406	17.3324	17.5833	18.25	17.3014	15.0895	16.9406	17.1049	19.1204	17.3962	17.7194	16.7453
Pax5	0.0189662	0.0498394	0.0512064	0.00871824	0.033308	0.0541981	0.0761967	0.173539	0.143961	0.09865	0.147009	0.084169	0.058545	0.0913322	0.0742565
Prdm15	0.657473	0.7487	0.628131	0.737022	0.552558	0.71397	0.815035	0.505683	0.592265	0.684959	0.575996	0.803418	0.908118	0.63943	0.566655
Rnf168	3.69848	3.75555	3.72435	3.04909	2.63542	3.52856	3.0986	3.27024	3.53849	4.0344	2.84992	3.34299	3.43008	3.29752	2.50084
Tctex1d2	2.51904	3.22501	3.98136	3.74335	3.99912	2.90129	3.44883	3.0339	3.70989	3.09862	3.29138	2.93696	3.81263	2.16705	2.87338
Chp1	13.4303	12.0464	12.0493	13.4235	14.2137	17.3889	16.855	14.9168	14.9413	21.0895	12.4434	15.7132	14.7526	17.6699	10.2315
Sval2	0.0001	0.0001	0.0001	0.0001	0.0001	0.0001	0.0001	0.0001	0.0001	0.0001	0.0001	0.0001	0.0001	0.0001	0.0001
Trpv4	21.5379	17.2602	23.6824	22.6993	20.1375	28.6136	25.609	22.9	20.2857	23.5891	25.7826	27.7021	26.3805	25.9626	23.0813
Klhl3	5.18807	5.65971	2.96171	3.95705	4.43682	4.6154	3.77234	4.743	3.46685	4.90275	3.0873	3.35091	4.11696	3.85469	2.63939
Tvp23b	10.7532	11.5479	10.9566	12.1781	10.0413	11.9355	10.7079	12.1838	10.9119	12.3722	10.4879	12.8572	14.068	11.1432	9.17745
Dnajc7	9.27208	10.0042	8.511	9.53835	8.94958	9.54062	9.81367	10.056	9.58956	8.90045	8.63765	9.40158	9.45586	9.73567	8.0184
Zfp385c	0.0001	0.0001	0.0001	0.0001	0.0001	0.0431054	0.0287348	0.0633995	0.0550945	0.0001	0.0001	0.0391566	0.0001	0.0001	0.0278509
Cacybp	15.1809	14.2983	16.3708	16.0536	12.6246	18.3618	16.071	13.4525	11.8974	13.0054	13.4556	17.5698	16.908	22.6242	19.0971
Cluap1	5.84938	6.48123	7.24452	7.04216	7.4229	6.75569	6.76816	6.80749	6.35034	5.7884	7.99344	7.12413	6.1976	5.9894	7.00764
Zswim7	11.9683	12.2436	12.0615	14.2534	15.0466	9.75509	10.3333	9.52399	10.495	9.86258	10.2519	10.9436	11.4673	9.33373	9.64
Pigl	4.35158	4.80824	5.8335	5.59966	6.05481	4.60851	5.12395	5.20666	5.17169	5.39951	5.45989	5.36285	5.07702	5.74386	4.46766
Ndufa2	126.728	120.691	113.726	110.379	104.89	102.736	102.526	91.979	74.4578	100.805	98.5132	106.607	106.127	101.086	134.806
Pam16	5.1535	4.95196	5.75627	4.80851	4.70534	5.49185	4.76381	5.20667	4.14394	5.49983	4.57211	4.75726	4.82222	5.1224	5.87687
Glis2	13.5029	9.1781	10.3153	10.349	9.66003	11.7549	10.6295	11.5428	11.7677	12.3475	12.0518	10.3768	10.2345	12.0792	9.16507
Cox6c	42.6926	63.1487	44.7691	57.2912	40.5856	45.351	47.285	38.2495	31.4006	33.3445	34.5252	50.3262	54.7119	47.4369	31.5972
Bicc1	16.0703	16.2721	17.3823	19.6063	17.7047	18.6368	20.017	19.5679	19.4037	20.1173	24.3976	18.0071	18.7159	17.1676	17.0396
Ube2z	13.9068	14.9887	15.8345	16.1881	14.3371	14.5487	15.1021	14.5276	14.209	15.6663	14.6333	15.2593	14.4415	16.0534	14.5402
Gip	0.305983	0.0001	0.0001	0.0001	0.0001	0.0001	0.121404	0.0001	0.0001	0.093777	0.257986	0.243644	0.138029	0.0001	0.0001
Tmem87b	3.40048	1.70903	1.84043	1.91423	2.07842	2.83223	2.54553	1.92021	1.88135	3.80021	3.06298	2.70836	3.74307	2.78915	2.56578
Anapc1	3.1288	3.02911	3.03189	3.19246	2.89878	3.14269	3.3396	3.45251	3.37951	3.7894	3.73882	3.22049	3.11371	2.99821	2.69292
Mertk	14.7035	14.5794	13.2348	13.9399	15.2527	15.5814	15.5385	14.9928	17.255	16.6094	10.9001	13.6735	13.8733	13.7258	10.6223
Tsg101	18.9868	17.695	19.1603	18.1727	18.9715	18.0552	16.1651	17.6266	16.6705	15.2234	16.7297	17.5579	16.2811	18.3959	15.8525
Hps5	10.4189	9.88032	9.87911	12.1373	10.6412	11.1378	11.831	12.167	9.36385	10.9095	7.18954	11.5008	11.5518	10.5641	11.578
Map3k4	3.80513	3.57612	3.8134	3.7622	3.55405	3.55397	4.05184	3.45186	3.61207	3.83248	3.93551	3.59927	3.56133	3.26737	3.54759
Piezo1	6.09976	6.37808	6.10419	6.48731	5.30745	6.12983	5.28165	8.0248	7.13559	7.61222	6.83314	6.14546	5.90243	6.64336	4.76033
Blk	0.0300716	0.0451889	0.0326235	0.0250506	0.0876147	0.102968	0.211882	0.231084	0.196609	0.0323235	0.0164225	0.071417	0.0953444	0.257441	0.0320108
Rnf166	7.1571	7.42146	7.542	7.9022	8.70075	6.79672	6.0735	6.93434	6.73639	7.09221	8.74488	7.00786	8.87803	6.58501	8.58207
Ankrd28	2.76569	3.3563	3.46444	3.28663	3.69217	2.41118	2.44831	3.23946	3.43942	3.47044	3.23613	2.94422	2.64589	2.11266	2.14191
Ankrd52	6.16661	5.95816	6.10103	5.95215	6.2915	6.30229	5.79805	6.10358	6.8174	7.70376	5.87479	5.54774	5.99853	5.07283	4.17839
Pkd2l2	0.853455	0.917014	0.811577	0.873371	0.659587	0.925162	0.753407	1.04864	0.727915	0.825069	0.998211	0.797357	1.09099	0.83456	0.701186
Srp19	5.49334	5.03818	5.54298	5.74332	5.73821	6.20168	4.98496	5.21766	5.06766	4.17006	5.01297	5.68398	5.05839	5.03092	6.22955
Tmbim7	0.0001	0.00373142	0.0001	0.0001	0.0001	0.0001	0.0001	0.0001	0.0001	0.0001	0.0001	0.0001	0.0001	0.0001	0.0001
Clec4f	0.045826	0.052838	0.0001	0.019024	0.038266	0.0001	0.0001	0.019908	0.0001	0.017933	0.017932	0.0001	0.0001	0.0001	0.017476
Klra17	0.0001	0.0001	0.0001	0.0001	0.0001	0.0001	0.0001	0.0001	0.0752885	0.0001	0.0001	0.0001	0.0001	0.0001	0.0001
Wdfy2	2.65939	2.77632	3.28283	3.31379	3.2779	2.96465	2.90268	2.90726	3.00867	4.01109	3.10055	2.93681	2.78678	2.63592	2.70383
Rbsn	3.38305	3.76973	4.05254	3.68052	3.03563	3.44231	3.59314	3.62505	3.34608	3.63621	3.07465	3.22681	3.264	3.78991	3.45118
Mrps25	6.74057	7.7495	7.27779	7.77639	6.93765	7.02836	6.64709	6.90301	6.10871	6.03377	6.4658	6.88802	6.65522	6.41289	7.05129
Dguok	3.69649	2.75293	2.59364	2.59291	2.95193	2.85836	2.52473	2.466	2.69454	2.21727	2.65434	2.37938	3.35244	2.42728	2.74018
Camta1	0.7498	0.814785	0.792192	0.765252	0.66304	0.668705	0.74117	0.700294	0.657703	0.794396	0.735004	0.556593	0.725384	0.558738	0.72547
Csf1	1.40471	1.37086	1.18624	1.59584	1.36314	1.68395	1.94844	1.54651	1.79982	2.61251	2.08932	1.15302	2.21384	1.68418	2.92327
Strip1	7.00613	7.92347	7.30247	7.66396	7.06307	7.83172	8.43053	8.46453	8.48333	7.34667	8.34203	8.4898	7.37509	7.42054	7.22445
Kif1a	0.0486977	0.0345048	0.0473811	0.0486687	0.0273131	0.0333755	0.0648802	0.0614614	0.0289938	0.156527	0.0378241	0.0443493	0.050981	0.0264158	0.0884164
Alx3	0.0001	0.0001	0.0001	0.0001	0.0001	0.0001	0.0001	0.0001	0.0001	0.0001	0.0001	0.0001	0.0001	0.0001	0.0001
Slc25a11	58.3021	57.3335	60.685	58.9979	61.0087	54.2798	53.5762	55.0184	53.0842	56.3848	52.7171	50.7066	54.412	53.7658	55.0102
Chrne	0.144944	0.303737	0.182433	0.355967	0.187207	0.15358	0.0716548	0.0726464	0.0264096	0.0001	0.196731	0.201672	0.135677	0.11386	0.0632468
Cmc2	2.8092	3.23854	2.70841	3.9633	2.31028	2.15554	2.3359	2.6857	1.93079	2.91354	2.30984	2.42502	2.83736	2.3245	2.63819
Chfr	3.35627	4.28379	4.1708	4.18879	3.73802	3.93985	3.43497	3.66284	3.19901	3.82492	3.3336	3.58933	3.30289	3.40515	3.15116
Ceacam16	0.033742	0.0001	0.072004	0.061143	0.0001	0.0001	0.043667	0.0001	0.0001	0.025448	0.083361	0.0001	0.0001	0.0001	0.052824
Hoxa2	0.726166	0.692136	0.464815	0.839094	0.642829	0.908949	0.673292	1.00442	1.01558	0.799565	0.880782	0.875574	0.640167	0.842833	0.749614
Adam28	0.0001	0.0001	0.0001	0.0001	0.0001	0.00488342	0.0001	0.00531856	0.00982406	0.0001	0.00879371	0.0001	0.00569806	0.0001	0.0001
Ankrd53	0.056956	0.082031	0.052193	0.079849	0.0001	0.0001	0.0001	0.084376	0.141818	0.077012	0.060553	0.0001	0.0682	0.048897	0.0001
Tex261	16.6667	15.6884	17.3086	16.7223	16.2511	16.7116	15.2626	16.7668	15.3328	16.6448	15.5515	15.3694	16.7969	16.5371	15.5651
Fam120b	4.13518	3.66204	3.44408	3.70716	3.5662	4.83085	4.36783	4.45548	4.25476	4.08055	4.43897	4.31545	4.09666	4.18996	3.79611
Tbp	1.29913	1.30835	1.4687	1.29142	1.35788	1.08475	1.2047	1.24065	1.14606	1.14821	1.11501	1.23472	1.25586	1.08693	0.941018
Psmb1	16.6911	20.057	17.37	18.2605	16.815	15.4246	14.6046	14.877	14.1497	15.3436	18.6072	15.1305	17.5891	16.7608	16.587
Pdcd2	3.54141	2.9616	3.3483	3.08891	3.57274	3.17957	3.46866	3.82126	2.79279	3.05418	3.2923	3.4777	3.45322	3.74297	3.66205
Dll1	1.9399	2.02584	1.76654	1.67751	1.74367	1.81658	1.83652	2.15775	2.04033	1.80381	1.55821	1.96914	1.78068	1.73172	1.65835
Nol3	2.10117	1.89565	2.65036	2.66347	1.35915	0.775451	1.15702	2.02123	1.96972	1.55204	2.22369	2.07634	1.43208	1.50913	1.17125
Fhod1	3.5768	3.6642	3.77582	4.07341	3.45428	4.39054	3.82162	3.84911	3.88016	3.83506	3.79486	3.6671	4.25575	4.54712	4.93983
Plekhg4	0.0001	0.0375538	0.00799037	0.0328781	0.00863027	0.0163161	0.0167124	0.0178969	0.0001	0.0001	0.0205324	0.0001	0.00955261	0.0135571	0.0001
Slc9a5	0.245022	0.28863	0.16083	0.262193	0.315151	0.202683	0.164872	0.320161	0.265376	0.235305	0.286853	0.131103	0.276599	0.205673	0.2868
Elmo3	12.0802	10.207	11.6187	11.3275	13.3131	12.9334	11.2622	13.6106	12.0479	11.6486	11.5276	12.5591	12.5339	11.4264	10.4848
Stc1	0.611936	1.20755	1.05025	1.09347	0.800494	1.39614	0.924356	1.10096	1.3055	1.71959	0.693655	1.84813	1.16244	0.959588	0.840034
4931428F04Rik	0.482748	0.878314	0.413892	0.461086	0.760941	0.860832	0.636783	0.639452	0.591815	0.662267	0.641988	0.436438	0.836779	0.463863	0.486645
Tppp3	1.23497	0.904079	0.899385	0.862649	0.81939	0.506447	0.880875	1.09454	0.60092	1.22609	0.678495	0.542512	0.404182	0.630648	0.973148
Msh3	1.60638	1.85226	1.40432	1.89471	2.13479	1.56198	1.61116	1.67775	1.53266	1.58352	1.72105	1.62035	1.61111	1.54069	1.39365
Adamts13	0.0001	0.0001	0.0001	0.00479603	0.0324606	0.0155116	0.0001	0.0001	0.0001	0.0001	0.0001	0.0001	0.00909709	0.0001	0.0001
Tmem208	13.3946	14.6146	13.2787	14.4743	12.5752	10.6887	10.1657	10.7735	8.43208	12.6238	10.916	10.6129	11.9041	11.5701	11.7494
E2f4	13.0921	10.795	12.0694	12.8937	11.6584	13.3792	13.0394	12.0328	11.5591	11.9089	11.7605	12.3527	12.7011	13.7303	13.3352
Surf4	43.9916	42.9909	43.6262	45.3563	44.8762	48.372	47.467	45.8268	43.4004	47.3997	44.9227	47.7966	45.4346	50.2287	47.7692
Surf2	4.81488	4.46942	6.13523	4.24497	4.79066	4.87542	5.25141	4.64169	4.55163	4.31885	4.28061	4.99083	5.77185	4.97432	4.93931
Dnajb9	18.3834	18.5351	15.4936	16.5614	17.1712	23.057	22.6453	16.4393	19.0976	16.772	15.9768	19.878	20.9381	32.8685	12.9986
Naf1	3.11255	2.90591	3.38151	3.73692	3.7532	3.65001	3.79998	3.54852	3.39928	3.75728	3.36038	3.33494	3.20988	4.0022	3.3186
Yes1	2.99656	3.66346	3.34975	3.29698	3.05689	2.91416	3.36574	3.20693	3.29185	3.39946	3.27518	3.39955	3.10794	2.85476	2.41618
Ppp1cb	8.2841	9.30964	8.84417	8.72761	7.84054	7.72415	8.80027	8.29504	8.76198	10.3228	7.83324	8.35916	8.72498	8.53747	6.55316
Gorasp2	16.4055	13.6142	14.5593	15.7402	16.4069	15.09	14.4862	14.8127	14.5881	14.9996	16.4517	15.5227	16.2271	15.9961	15.3172
Tsen15	2.14009	2.20702	1.97418	2.37383	1.74307	2.19187	1.98401	2.01226	1.85137	1.45335	2.07886	1.98599	2.34122	2.22671	2.11568
Oc90	0.0001	0.0001	0.0001	0.0001	0.0001	0.0001	0.0001	0.0001	0.0353914	0.0001	0.0001	0.022897	0.0001	0.0001	0.0001
Efr3a	4.45497	4.63213	4.80163	4.86126	4.61217	4.51543	4.44131	4.36413	4.42518	5.73365	4.95994	4.87224	4.55616	4.55079	4.34425
Trappc2l	12.4438	12.9563	12.1092	12.5372	12.7331	12.0646	12.3685	11.4893	11.6539	10.6747	12.4167	12.2891	11.9257	12.2198	13.2861
Acsf3	16.1456	15.466	15.6126	15.5371	17.0684	16.598	17.0206	17.1594	16.3904	14.9248	16.1245	16.627	17.267	16.8051	16.4578
Ddx19a	8.3171	8.28691	8.87818	8.69516	9.12824	8.53025	8.58882	9.00382	8.52478	8.52569	7.85969	9.3712	9.16442	8.40683	6.88349
Galns	46.4757	35.8369	46.398	50.588	47.6676	41.0519	40.1839	44.9369	52.1873	51.1359	47.6553	43.9859	44.7501	40.6693	49.1301
Gata2	2.96351	2.95588	2.81636	2.64117	2.94895	2.25736	1.63902	1.78186	2.24968	2.60808	2.03114	2.17554	2.25232	2.22338	2.00757
C8g	6.37088	6.20956	7.29949	7.41745	7.20647	6.52923	5.89065	6.15439	5.24721	5.70497	5.78316	6.83359	6.27663	7.53441	7.17383
Entpd2	2.31256	3.1619	2.56071	2.9684	3.54367	3.61335	3.18262	3.59063	3.11732	4.81195	4.36657	3.42306	3.91774	4.19764	4.6135
Rabl6	8.19528	7.81895	7.98855	9.11697	7.88121	7.95593	8.3282	8.33179	8.39209	8.4621	7.86988	8.3431	8.5286	8.25022	8.20665
Ptgds	2.33053	2.6651	3.00275	2.52449	1.21805	1.51968	1.53898	2.05962	1.76368	1.7561	4.73627	2.54017	2.69277	2.53568	4.11677
Edf1	57.6486	49.8774	50.57	84.1033	47.4862	56.0802	56.344	43.895	43.174	45.0531	59.4049	46.3109	57.7898	49.641	97.5012
Clic3	4.34347	5.2698	4.06527	4.43648	4.49626	4.04347	3.68062	4.18171	3.68038	3.83697	3.30929	3.31973	3.30902	3.43021	4.18733
Npdc1	4.24729	3.87478	4.97344	5.23826	3.40366	4.08269	3.77576	4.3582	4.94973	5.08977	6.09826	4.18252	4.77331	4.42748	5.90069
Fbxw5	23.2282	23.6534	25.182	23.9701	26.0821	22.5245	22.0449	24.6465	22.0442	24.1138	22.8878	22.3009	21.4495	21.2045	23.7356
Slc25a13	25.2794	27.343	23.9552	23.7905	26.4966	24.2685	26.8169	24.2418	25.1792	28.5131	23.2869	24.5427	24.7584	24.1277	21.7169
Ube2i	10.579	9.56123	10.9751	11.6957	10.3417	9.64397	9.71362	10.4892	11.0981	10.6228	10.4802	10.1303	8.8753	8.96492	8.33674
Tsr3	7.91732	9.12486	10.609	9.39671	9.69479	8.13798	8.42299	8.4904	9.04285	7.65984	9.34777	9.77479	9.22617	8.95644	9.11192
Unkl	6.50921	7.11876	6.57581	7.0999	5.02967	8.12784	7.3166	7.32643	6.68602	6.80046	4.69338	7.23917	5.83113	8.99327	7.67685
Lrrk1	1.58881	1.54955	1.48696	1.70866	1.53984	1.62886	1.63726	1.79003	2.08177	2.04756	2.16578	1.5937	1.63847	1.65264	1.90724
Aldh1a3	0.13535	0.0505406	0.100139	1.4113	0.221717	0.179189	0.153303	4.95708	1.7303	0.0904956	0.880571	0.0507726	0.0764391	0.0549396	0.245324
Actn1	3.15072	3.11146	2.88819	3.37101	2.8284	4.4893	4.86782	4.29318	4.55074	4.85137	5.3366	3.72981	4.32712	3.73723	5.23621
Sirt2	12.1339	11.0009	11.3726	11.8222	11.8699	12.0836	12.7709	13.2653	10.0551	12.1526	11.9143	12.2731	9.82227	12.1067	13.5267
Hnrnpl	14.4306	17.4479	18.9319	19.6816	23.0552	14.3445	14.1407	16.1355	16.7414	17.5639	16.08	16.1227	16.7507	13.1444	13.6076
Nolc1	7.19304	6.9159	7.25786	7.63335	5.41408	7.67002	6.85806	5.39151	6.51579	6.6446	6.15715	7.84538	7.78643	8.58091	6.99616
Casd1	7.25098	7.34929	7.24659	7.83729	6.47374	6.33048	7.04605	7.02613	6.64967	6.46162	6.87318	7.20983	7.1224	6.07037	6.07411
Cnksr3	2.48739	3.07082	3.60477	2.4799	4.29312	2.6518	2.9755	2.64705	2.92996	4.48315	2.92283	4.37077	2.75601	4.64745	3.27769
Mtmr1	3.73708	2.72523	4.86979	5.04725	4.53225	4.13482	4.36576	4.46957	4.34371	4.61016	4.42613	3.95929	4.52713	3.8403	3.46022
Hmgb3	10.6303	11.8639	11.3385	13.4884	11.9963	7.99134	8.7761	10.9769	9.98737	6.18303	11.7966	10.311	9.83444	6.10395	6.93087
Map2	0.0838391	0.103091	0.469306	0.361092	0.0790562	0.300056	0.0709598	0.460158	0.204146	0.130605	0.482158	0.233347	0.421782	0.0825979	0.0629428
Cyp2j9	6.28921	6.96496	8.90264	7.88321	11.9627	3.96866	3.55013	5.27884	6.93218	6.11009	4.42296	4.99082	3.79638	4.2828	3.92915
Nipsnap3a	0.0001	0.0001	0.0001	0.0001	0.0001	0.0001	0.0001	0.0001	0.0001	0.0001	0.0001	0.0001	0.0001	0.0001	0.0001
Abca1	2.05268	1.27331	1.9988	2.16125	1.97391	2.86657	2.18215	2.80363	4.01148	4.33108	2.64685	2.34664	3.51594	2.04227	2.47589
Nipsnap3b	7.60589	9.22908	8.18681	7.95645	9.32993	6.81183	8.07291	8.12598	7.45823	7.95165	7.90883	9.18468	7.50113	8.88157	10.4969
Lage3	9.77831	8.42556	8.43432	8.79807	10.4199	6.88462	6.76942	8.16742	7.02527	5.717	7.27497	7.95903	8.59291	7.31369	8.43195
Ubl4a	9.49992	9.30257	9.2535	11.189	7.76885	8.88024	8.0381	9.97241	7.68671	10.1563	8.89212	9.38718	9.14363	8.43941	8.9789
Gdi1	25.0841	24.0475	26.3553	23.9165	23.8878	21.2779	24.9531	26.8752	24.6998	22.7663	23.408	23.0454	22.6101	23.515	22.3883
Sash1	4.23401	4.81239	6.21324	5.55667	6.61386	7.14263	7.53229	5.92143	6.59248	8.39017	8.4415	6.20892	5.83494	6.55062	5.84963
Gadd45b	0.959651	1.46355	0.923953	1.14615	1.04804	0.998762	0.947364	1.48564	1.25893	1.46576	1.26534	1.65781	1.33157	0.741306	1.3388
Slamf6	0.0307212	0.0648031	0.029422	0.0174514	0.0456653	0.0186317	0.0658913	0.0483099	0.0283305	0.077406	0.0851761	0.0318459	0.0401565	0.0446992	0.054177
Slamf1	0.0549225	0.0346905	0.0220112	0.0001	0.0153598	0.0187045	0.029399	0.0001	0.0278447	0.0489828	0.0639485	0.0283706	0.0001	0.0146308	0.00701485
Zdhhc12	4.09739	4.33398	4.23341	4.30247	5.01424	4.03172	3.19037	3.81855	3.49831	3.66318	4.08923	3.93424	4.56078	4.70943	4.69919
Endog	11.2982	8.20483	9.48673	10.8615	9.93825	8.19444	8.90131	8.23144	7.22067	11.1194	7.33367	7.73121	7.2036	10.6661	10.9805
Cybb	1.14232	1.527	0.969289	0.952589	0.774959	1.57472	2.03142	1.48572	1.41966	2.35776	2.75555	1.68803	1.86673	1.66301	2.15871
Golga7	5.22945	5.51096	5.76775	5.95274	5.07791	5.85041	4.86583	6.14469	5.565	5.18916	5.45106	5.1447	5.62514	5.46505	5.60265
Xk	0.086583	0.179381	0.13715	0.170834	0.176402	0.090328	0.169094	0.177608	0.155779	0.181681	0.099178	0.10914	0.191785	0.164997	0.18517
Pcolce2	0.245486	0.350334	0.332573	0.326544	0.252616	0.0929466	0.189781	0.0645453	0.170105	0.277438	0.192082	0.216871	0.314647	0.144783	0.250872
Cd48	1.82588	2.71561	1.69631	1.89829	1.52393	1.52497	2.9459	1.65936	1.53822	2.70179	3.3012	2.32369	2.50695	2.67356	3.54921
Clpx	34.6627	41.1973	58.6487	51.7249	62.5602	43.8626	44.17	45.6419	38.5984	40.4852	56.5461	53.7807	46.6968	48.3372	43.7615
Trabd	7.03005	4.92874	5.89037	5.69655	8.60983	6.21726	5.57088	8.86897	6.69753	6.35015	8.34214	9.19555	6.85247	7.8498	4.20678
Mov10l1	0.0001	0.0001	0.0001	0.0001	0.0001	0.0001	0.0001	0.0001	0.0001	0.0001	0.0001	0.0001	0.0001	0.0001	0.0001
Dennd6b	1.7233	1.72205	1.67889	1.57665	1.82128	1.68124	1.44199	2.02589	1.95567	1.94515	1.74914	1.59739	1.6024	1.57485	1.68179
Cd83	0.664771	1.18948	1.02801	0.84359	1.15784	0.835622	1.61538	1.19928	1.90721	1.52411	2.38222	1.53686	1.06818	1.10366	1.87379
Cltrn	740.558	750.601	777.342	671.23	758.197	720.035	710.522	678.115	607.123	588.53	639.925	741.296	666.757	720.544	632.604
Ace2	17.5199	20.5389	13.7018	17.0393	16.9982	16.2647	15.9607	17.115	17.9881	18.082	14.4576	15.2935	17.2727	15.7021	13.3617
Gzmb	0.834752	0.647173	0.179979	0.305648	0.532018	0.16277	0.634243	0.39056	0.422319	0.529176	0.379698	0.447244	0.437015	0.165789	0.368244
Gzmf	0.0001	0.0001	0.0001	0.0001	0.0001	0.0001	0.0001	0.0001	0.0001	0.0001	0.0001	0.0001	0.0001	0.0001	0.0001
Gzmn	0.0001	0.0001	0.0001	0.0001	0.0001	0.0001	0.0001	0.0001	0.0001	0.0001	0.0001	0.0001	0.0001	0.0001	0.0001
C4a	0.0506143	0.123382	0.114634	0.0977729	0.183703	0.361457	0.571766	0.328004	0.255826	0.524973	0.432294	0.384407	0.424329	0.290044	0.426174
Ager	0.831926	1.05211	0.965349	0.802439	0.789001	0.471616	0.336947	0.607334	0.697229	0.893642	0.432608	0.439051	0.704521	0.316654	0.812165
Atf6b	9.74617	7.94128	9.20462	9.7172	8.69077	10.3408	9.6642	10.5044	8.90504	9.85954	10.5094	9.70991	9.13855	9.01085	10.5873
Egfl8	0.808051	2.11716	1.22389	1.665	0.890073	0.963299	1.19939	1.15725	1.00648	1.28139	1.00035	1.1892	1.2859	1.05617	1.60618
Notch4	1.54005	1.10752	1.29589	1.19617	1.05406	1.85507	1.82714	1.459	1.37172	1.94314	1.72503	0.864782	1.24706	1.63704	1.89111
Ppt2	31.2565	34.503	35.7537	35.274	36.4901	36.2814	36.2932	33.5124	37.5879	31.7608	42.8771	31.8208	27.8697	35.6467	35.9016
Prrt1	0.631011	0.499524	0.430377	0.513731	0.501783	0.215782	0.635057	0.759535	0.650178	0.653891	0.843801	0.429873	0.662961	0.564139	1.00388
Rnf5	41.2966	38.0064	37.9894	40.5401	43.0851	36.7549	37.7749	31.3354	37.726	33.0406	38.6464	33.6132	37.278	42.3144	44.7236
Fam163a	1.74237	1.16103	2.08406	1.89751	2.57115	2.14338	2.4004	3.14744	2.26774	3.34202	3.21628	2.72664	2.42112	2.24669	3.15503
Cacfd1	8.02804	8.19834	8.13831	8.27397	7.57867	7.77723	8.09866	7.98434	8.04136	8.45654	7.80711	8.16754	8.04827	8.08514	7.43155
Hivep2	1.01965	1.07459	1.02348	1.04045	1.05651	1.09955	1.15541	1.40248	1.32495	0.790948	1.34464	1.36013	1.24824	1.08023	0.918518
2310057J18Rik	0.0001	0.0001	0.0001	0.0001	0.0001	0.0001	0.0001	0.0001	0.0001	0.0001	0.0001	0.0001	0.0001	0.0001	0.0001
Arnt	3.25893	3.12362	4.31918	3.43612	3.48631	3.94216	3.22863	3.53455	3.88424	3.66728	3.33915	3.12652	3.16378	3.11101	2.96619
Itga2	0.0744492	0.143228	0.101948	0.108528	0.104355	0.119728	0.104618	0.416391	0.241618	0.122925	0.160076	0.108895	0.11174	0.0865167	0.075053
Mocs2	8.45527	8.5579	7.34799	7.7119	9.06133	7.62018	8.05168	7.16666	6.15203	5.57023	6.65075	6.98062	7.78065	6.29653	7.29634
Nat9	8.62353	8.11773	9.52226	8.97454	10.0552	9.33599	9.73467	9.46727	7.41336	7.72455	9.46495	8.49005	8.87353	8.21168	9.35024
Lpl	36.2072	43.9571	60.7637	54.8717	57.2677	33.6311	30.6856	23.139	25.7988	56.9927	40.331	25.3332	21.0088	35.8394	64.4074
Atp6v0e	12.5796	14.1636	19.6244	20.7665	11.6661	18.3306	18.0687	19.1231	16.8251	15.4414	20.3332	18.8866	12.5086	18.5975	11.153
Nkx2-5	0.0001	0.0001	0.0001	0.0001	0.0001	0.0001	0.0001	0.0001	0.0001	0.0001	0.0001	0.0001	0.0001	0.0001	0.0001
Zfp318	2.70715	2.72057	2.92325	2.93395	2.84584	2.81306	2.9488	2.83438	3.11782	3.84494	2.69318	3.20574	2.95001	2.61583	2.31469
Ttbk1	0.5941	0.566582	0.58173	0.607732	0.869583	0.555562	0.705371	0.677555	0.597255	0.859961	0.987139	0.707434	0.493552	0.490366	0.518123
Srf	6.18852	5.78595	6.06017	6.72526	5.68843	5.88788	5.5721	6.0622	5.90959	6.41269	5.80627	7.48212	5.79505	5.75117	6.511
Gata3	2.50828	3.09873	2.44934	2.461	1.93619	2.41741	2.13598	2.3234	2.84042	2.00698	2.5788	1.62292	1.90983	1.98705	1.46091
Gata5	0.083263	0.013281	0.060992	0.068571	0.066303	0.20029	0.033604	0.163427	0.137662	0.22014	0.06425	0.093326	0.031825	0.060059	0.153366
Lama5	8.2607	9.58772	9.09968	8.51782	10.595	8.30526	8.74311	12.6023	11.9984	12.9776	10.3111	8.88513	8.28207	7.97291	7.18982
Steap1	1.81571	1.73494	2.21548	2.33895	1.86447	1.09695	1.86927	1.90022	1.1119	1.91886	1.22402	1.68569	1.43497	1.59428	1.97014
Steap2	5.158	5.82008	4.39807	4.30213	6.41015	4.66436	4.97932	5.92416	5.42951	5.37788	5.7198	5.65043	5.62889	4.22295	3.65922
Hspa8	437.284	323.068	327.61	287.371	212.825	562.056	555.713	354.059	318.865	366.64	352.256	567.3	524.895	659.472	466.805
Serac1	1.34381	1.15394	1.33626	1.40841	1.07179	1.29258	1.30538	1.20793	1.84033	1.85162	1.33898	1.58029	1.45807	1.39832	0.922417
Awat1	0.0001	0.0001	0.0001	0.0001	0.0001	0.0001	0.0001	0.0001	0.0001	0.0001	0.0001	0.0001	0.0001	0.0001	0.0001
Pdzd11	12.951	13.2151	13.8515	13.3957	12.4871	12.5887	13.1831	12.1487	11.2887	13.245	12.0642	12.9942	12.0996	12.8997	13.5941
Psma2	23.9225	25.2379	25.1206	25.8082	25.1882	23.3794	24.088	23.7221	23.0032	23.4642	23.9937	23.9229	23.5567	24.6314	25.648
Mrpl32	5.76084	3.32919	5.77875	3.06738	2.93522	3.06512	2.74604	2.83503	4.12996	4.34886	2.65316	2.6539	5.28719	2.82855	2.88927
Setdb1	4.44573	5.10063	4.71368	5.03793	4.49903	5.10564	4.82229	4.60836	4.47498	4.77169	4.06858	4.72953	5.25721	4.5591	3.58636
Anxa9	1.15393	1.53316	1.47185	2.14702	1.34995	1.37559	1.39261	1.73498	1.07647	1.41608	2.74824	1.06053	1.54815	1.21041	1.52753
Arnt2	5.34081	6.87389	6.11909	5.32304	5.95857	6.10644	5.802	6.35362	7.23618	8.74929	5.80992	5.86758	5.83666	5.39882	5.04518
Prune1	8.09355	9.41855	9.65678	9.95181	10.0837	8.18297	8.27221	11.0124	9.90396	11.1397	11.3079	9.58899	7.96317	8.98583	7.73046
Cers2	48.613	46.7711	47.2496	47.4839	50.0804	45.985	44.387	47.9892	44.9607	48.7962	48.5676	45.9352	46.1476	49.4581	43.361
Nlrp5	0.0001	0.0001	0.0001	0.00584642	0.0001	0.0001	0.0001	0.0001	0.0001	0.0001	0.0001	0.0001	0.0001	0.0001	0.0356373
Capza2	14.105	13.5089	14.127	14.5304	13.536	12.8134	13.2856	13.1431	11.9698	14.9952	12.374	13.3057	13.827	13.4137	12.153
Plekho1	4.27829	3.57917	3.67248	3.95506	3.33633	4.37609	4.59396	5.4848	4.85446	6.13751	5.28319	4.52299	5.02656	5.52802	6.3758
Vps45	3.47155	3.78517	3.71097	3.56753	2.92765	3.6642	3.85851	3.48156	3.33056	3.67427	3.46946	3.62874	3.76474	3.67697	3.68309
Prpf3	2.85126	3.44688	3.57321	2.92831	2.5273	3.15707	3.30308	2.51949	3.21307	2.61808	2.47329	3.45177	3.35342	3.34929	3.07524
Anp32e	10.2748	10.4393	11.1558	16.2834	10.3808	15.5723	11.131	16.2106	17.1082	16.6726	9.73572	15.3362	15.6999	9.15078	7.70219
Aph1a	14.8876	14.048	14.0982	14.4721	16.6218	13.9219	16.6413	13.7681	15.8159	19.1603	15.472	15.2404	16.4309	16.0093	15.7254
Tab2	14.7734	12.8197	14.3535	16.2608	15.9074	16.4769	15.1302	15.8559	14.5453	17.1307	15.7048	16.8297	10.8954	16.6485	14.1858
Ppil4	3.20254	3.42247	3.2286	3.23266	2.93374	3.23834	3.34647	3.0936	3.13344	3.58613	2.77734	3.449	3.16552	3.22507	3.1166
Cnih1	33.3436	33.2857	31.8039	33.1016	29.9353	28.7974	24.5456	27.3699	25.2371	25.6637	26.2545	28.1479	27.5236	28.5368	28.8158
Eps8	14.3768	14.1675	13.0179	13.2248	12.1138	16.8211	15.2621	12.9785	11.7412	14.0014	12.6076	13.7541	13.3044	16.2591	12.3882
Med22	9.74286	9.56869	8.89138	9.75294	9.30186	8.39556	9.28256	9.71846	9.85855	9.89465	8.49672	9.23556	9.46648	9.35807	8.55263
Abo	0.0001	0.0001	0.0001	0.0001	0.0001	0.0001	0.0001	0.0001	0.0001	0.0001	0.0001	0.0001	0.0001	0.0001	0.0001
Surf1	14.9524	15.0394	15.7788	14.7782	16.0074	15.5105	15.4083	14.2336	11.9084	14.4684	13.9948	15.7467	13.9622	17.0069	14.7773
Med28	4.84483	4.75296	6.02371	4.88465	4.6562	4.5948	5.14961	4.19786	3.44966	5.48523	5.2581	4.95868	6.35167	5.6307	6.41232
Qdpr	53.7477	54.724	58.3452	62.4679	93.8502	75.2811	78.9945	50.5949	63.252	53.4437	49.5368	48.7085	56.3222	75.0384	80.0012
Gnrh1	1.60458	1.42012	1.13085	1.49456	1.4562	0.538657	0.893545	0.699878	1.36796	1.07472	1.2939	1.31804	1.28181	0.977306	2.15682
Tnr	0.0001	0.00489332	0.00676624	0.00365387	0.0001	0.0001	0.0001	0.00390422	0.00350593	0.0001	0.0001	0.00275297	0.0001	0.0001	0.0001
Sqstm1	154.956	149.529	150.956	145.112	155.716	162.531	170.553	151.535	151.181	164.814	152.178	167.393	164.277	190.219	154.932
Nfe2l2	27.7271	28.9926	24.8594	23.1886	20.6562	31.6443	31.1916	30.0634	30.6759	26.7115	26.0039	27.4257	31.8046	34.9512	23.0692
Rxrg	0.13111	0.381152	0.221071	0.329255	0.248664	0.1562	0.156304	0.251491	0.135874	0.0751121	0.206444	0.198622	0.189045	0.0209429	0.145332
Rxra	16.9529	15.9208	17.4253	17.0724	19.3022	20.3711	23.1907	20.285	19.3261	23.0908	21.5414	21.6465	20.1396	19.6788	18.6008
Adamtsl4	0.647242	0.504226	0.45808	0.458129	0.494	0.527053	0.42948	0.330577	0.25953	0.361756	0.877522	0.293985	0.531512	0.43745	0.827065
Fcrls	0.0483436	0.0706188	0.151413	0.040281	0.0303836	0.0001	0.0001	0.102769	0.0385874	0.120846	0.23939	0.0001	0.110515	0.0318191	0.193154
Cd5l	0.0001	0.0001	0.021657	0.0001	0.043641	0.0001	0.0001	0.024162	0.0001	0.021764	0.0001	0.0001	0.074556	0.0001	0.042044
Prpsap1	8.2561	7.07609	8.62462	8.65022	9.04693	7.81659	8.16553	7.87125	7.30181	8.33044	6.97666	7.95662	7.60056	7.65507	8.10497
Fam184b	0.0614867	0.00996184	0.0677364	0.101224	0.0591391	0.00865682	0.0342547	0.0723376	0.0262338	0.0659931	0.0548272	0.0325346	0.0469862	0.0001	0.00395373
Ncapg	0.0691693	0.0237401	0.0567099	0.0357784	0.0257428	0.0303238	0.0663713	0.0659117	0.0112291	0.0632689	0.0324145	0.078521	0.0401634	0.0799871	0.0791296
Lcorl	0.57175	0.506292	0.658752	0.460455	0.598965	0.570854	0.525774	0.398307	0.683588	0.799064	0.59163	0.575348	0.680086	0.559275	0.46314
Lta4h	5.37337	5.59955	5.39949	5.39101	5.62211	6.02198	5.77478	5.86608	5.61711	5.69153	5.58324	5.8088	6.48255	5.87832	5.35454
Amdhd1	1.07396	2.04376	1.53211	1.59315	1.74713	0.724244	0.433727	0.627963	0.582133	0.630074	0.554285	0.801835	0.879256	0.677622	0.597032
Dstn	104.56	111.91	107.37	108.025	106.407	89.5022	88.9761	94.4708	88.2718	83.525	95.0494	91.0137	94.4879	90.3115	83.2327
Macroh2a1	8.01211	8.05683	8.07973	8.46871	8.26201	8.42375	8.22505	8.32707	8.3174	9.09386	8.43769	7.96771	8.06768	7.96982	8.15674
Gtf2ird2	0.317332	0.496589	0.872066	0.41682	0.4309	0.296467	1.00739	0.39461	0.893801	1.11106	0.503399	0.41583	1.24071	0.338876	0.42127
Bola1	10.8937	8.23509	11.1839	11.3711	11.0329	1.34271	10.1779	11.7462	10.6223	9.61191	1.707	9.85581	8.88234	11.7416	13.0584
Castor2	13.6354	13.1897	12.2681	12.7538	14.6533	11.9741	12.9611	11.8726	12.2829	15.9635	12.4774	11.4024	12.9006	9.86665	11.834
Fcgr1	0.636365	0.918819	0.384822	0.445683	0.502754	0.580314	0.891891	0.678514	0.249974	0.810194	1.418	1.18426	0.680605	0.747035	1.54652
Ncf1	0.742808	0.860964	0.576435	0.466518	0.501888	0.631864	1.1703	1.06826	0.610517	0.911531	1.32052	0.825573	0.778761	1.03793	1.25785
Wnt11	0.369729	0.272756	0.6348	0.528301	0.148724	0.164805	0.181963	0.316423	0.276981	0.19331	0.425606	0.213951	0.384193	0.097267	0.227089
Adss	15.4884	16.3405	16.2756	15.651	15.6003	14.7743	15.1612	14.6674	15.3837	17.2044	15.6533	14.6917	14.9384	15.6257	14.1392
1700016C15Rik	23.0626	24.3914	22.8008	25.247	22.2975	27.308	25.9655	18.9664	14.19	27.6057	21.923	29.7154	20.7541	34.5069	33.1479
Il17rb	2.84387	2.56005	2.92204	2.60852	2.91708	1.97438	2.22423	3.07681	3.2854	2.89166	2.53728	2.61106	2.45039	2.08446	2.167
Cacna1d	0.361514	0.445806	0.493364	0.429224	0.373611	0.370868	0.226879	0.467993	0.478918	0.480089	0.46832	0.438606	0.432957	0.321595	0.314786
Chdh	68.1579	68.1478	69.632	65.8173	72.7141	66.8687	70.6113	68.0489	71.5392	75.6912	68.5724	67.893	65.3666	69.5637	62.9108
Actr8	4.3266	3.54402	4.24063	4.1479	4.11408	4.3344	3.94425	3.76324	3.36693	3.53384	3.81889	4.36164	4.06433	3.80605	2.99555
Lrrc27	0.260483	0.325169	0.43788	0.343597	0.450159	0.178937	0.229698	0.424014	0.273609	0.417389	0.305694	0.181061	0.261461	0.188313	0.331967
Stk32c	0.804104	0.999013	0.92932	1.08566	0.767167	0.495388	0.89517	0.85465	0.831231	0.97082	0.795076	0.611296	0.719468	0.793495	0.767722
Fnta	12.0448	11.3326	12.3005	12.4842	12.1081	11.5761	10.7756	11.4289	9.88191	10.5685	10.4983	10.7256	12.1849	11.628	10.858
Mtrex	10.2226	10.6615	12.266	11.7687	10.8437	9.41476	10.035	9.46588	10.9711	11.6436	9.62255	9.6979	9.65478	9.64584	9.45379
Lbp	0.53154	0.493171	0.609791	0.731395	0.958994	0.559292	0.565597	0.909893	0.711608	0.610904	0.932356	0.472764	0.664535	0.614093	0.896066
Celsr1	1.56221	2.25671	2.2737	1.73111	2.00619	1.83308	1.90151	2.09925	2.5802	2.47921	2.19521	1.7455	1.9728	1.39934	1.51955
Fli1	2.22034	2.00437	1.71878	1.99162	2.06414	1.55648	1.67989	2.32269	2.2267	2.01452	2.26199	1.99185	1.83462	1.75257	1.62975
Stard13	1.15721	1.0401	1.40098	1.47212	1.05569	0.969937	0.866123	1.34425	1.33689	1.32302	1.31063	1.01833	1.0938	1.11963	1.21473
Tenm1	0.0001	0.0001	0.0001	0.0001	0.0001	0.0001	0.0001	0.0001	0.0001	0.0001	0.0001	0.0001	0.0001	0.0001	0.0001
Camk1g	0.828121	1.61432	1.70301	1.12905	1.61545	0.392681	0.765552	0.744573	0.638528	0.52129	0.36598	0.6261	0.4566	0.387811	0.40252
Utp25	1.53507	1.44768	1.56754	1.31205	1.26255	1.35133	1.4035	1.14189	1.14911	1.3687	1.20914	1.43514	1.49637	1.40627	0.985307
Hsd11b1	11.7823	13.2488	21.1535	25.4975	18.6564	12.5907	13.5304	13.5819	15.0131	16.3091	18.7093	13.252	17.828	13.347	20.2118
Syt14	0.837862	0.764481	0.8924	1.05073	1.04978	0.815343	1.05682	1.04462	1.01032	1.48634	0.884937	1.35026	0.791685	0.867676	0.842285
H2-M3	1.65757	1.77601	0.95986	1.63386	1.37978	1.55792	2.66457	1.90217	2.32425	2.3399	2.76377	1.96591	1.5056	1.86363	1.77955
Lonrf3	0.695499	0.165705	0.395565	0.406066	0.463717	0.786371	0.78407	0.600851	0.652642	0.647361	1.02587	1.18063	1.02566	0.898389	0.828811
Atp5e	44.1047	46.5684	45.3714	45.5141	40.0999	36.8252	37.989	33.4368	28.5744	38.7885	33.6001	37.6357	37.1067	35.1857	46.8526
Nelfcd	7.96505	7.55415	8.86747	8.65117	9.30826	6.94513	7.78118	7.85103	7.12932	6.82681	7.77142	7.4716	6.67923	7.11576	8.40386
Tubb1	0.0001	0.0001	0.064554	0.0001	0.130298	0.127592	0.157063	0.190451	0.063077	0.206196	0.153325	0.124548	0.0001	0.0001	0.053477
Ctsz	88.8032	80.6844	82.5822	80.559	91.6167	123.057	131.184	119.353	114.133	99.8231	125.683	121.027	109.922	114.368	118.832
Prelid3b	20.2388	21.8875	19.6992	21.7869	19.903	17.8547	18.1085	18.0588	17.355	15.9814	18.4326	19.263	18.1033	19.159	19.0093
Sertad4	0.24922	0.285248	0.446251	0.486059	0.319753	0.481596	0.555182	0.647671	0.536078	0.773423	0.718324	0.514723	0.556326	0.592605	0.865335
H2-M2	0.0683489	0.0280599	0.0001	0.0001	0.0001	0.21605	0.520116	0.242604	0.319633	0.567444	0.278413	0.307184	0.652668	0.631289	0.428592
Ube2a	7.511	7.81796	10.0388	10.7173	8.73499	9.23309	6.64375	8.07038	7.70269	8.48505	6.19704	6.43128	9.17085	6.05117	9.4185
Slc25a5	459.339	485.681	462.468	471.071	451.651	426.119	450.811	436.551	399.469	401.958	381.252	450.349	490.289	425.338	382.981
Atp1b4	0.0001	0.012744	0.0001	0.0001	0.0001	0.0001	0.0001	0.0001	0.0001	0.005634	0.019795	0.008705	0.0001	0.011785	0.0001
Ppdpf	17.7598	15.0249	15.546	15.8047	15.9933	15.9405	14.907	16.2311	15.2229	15.8823	17.6269	14.289	16.23	17.4264	19.789
Kcnq2	0.0001	0.0001	0.0001	0.0001	0.0001	0.0001	0.0001	0.0001	0.0001	0.0001	0.0001	0.0001	0.0001	0.0001	0.0001
Eef1a2	0.0001	0.0001	0.0001	0.0001	0.0001	0.0001	0.0001	0.0001	0.0001	0.0001	0.0001	0.0001	0.0001	0.0001	0.0001
Col20a1	0.333709	0.41062	0.352866	0.230094	0.372944	0.461408	0.370991	0.244988	0.318373	0.246642	0.36962	0.246112	0.284986	0.203113	0.35055
Pls3	9.90701	9.80998	10.2409	12.3897	9.18359	9.71124	9.40944	11.0399	12.173	10.6438	10.7956	9.25566	9.67321	10.1919	8.26843
Mpped2	1.2945	1.52265	1.85642	2.2117	1.56073	1.47053	1.50006	1.65536	2.20893	2.25334	1.97874	1.32131	1.15188	1.31839	1.68298
Nkap	2.59744	3.70812	2.93573	2.72447	3.46655	2.85452	2.8489	2.62758	2.8604	3.27425	2.91646	2.85076	3.12887	2.36877	2.55004
Ndufa1	197.28	220.687	203.01	217.847	171.786	154.59	159.162	139.794	108.667	155.744	146.304	174.842	167.881	155.253	202.405
Wt1	1.00837	0.828097	0.65576	0.722422	0.894737	0.80201	0.711212	0.922894	0.629524	0.729192	0.358328	0.702651	0.862729	0.765168	0.599143
E2f3	1.06383	1.26353	1.4611	1.48786	1.65553	1.13568	1.59545	1.51819	1.26577	1.83373	1.55071	1.49765	1.53096	1.73574	1.62175
Cr1l	4.34839	3.33416	3.3871	4.79186	4.1519	4.19808	3.78655	3.41249	3.30932	3.63953	4.03702	3.34294	4.45189	2.94481	2.69354
Ppfibp1	6.01368	8.18564	7.15448	7.87853	7.26645	6.76831	7.59546	7.25748	7.54896	8.33534	6.96966	6.92065	7.96302	7.06223	5.79733
Cd46	1.44113	0.694585	0.81512	0.770943	1.44	0.41558	0.437582	0.733084	0.967959	0.782451	0.515827	0.435794	0.825565	0.798506	0.573595
Cd34	2.52561	3.30844	3.26286	3.27429	3.20993	2.98106	3.24767	3.35221	3.30191	3.5016	3.52303	3.01723	3.27356	3.01393	3.73477
Plgrkt	4.69838	4.06756	4.41602	4.30554	4.22215	3.37291	4.01714	3.98815	3.64917	3.48833	3.80227	3.48733	4.22292	3.35814	3.8133
Cd274	1.55743	1.81315	1.38267	1.91696	1.67236	2.29054	2.46331	1.82076	2.43245	2.82418	1.63219	2.13205	1.94068	1.39429	1.42357
Pdcd1lg2	0.0001	0.0368364	0.0001	0.0001	0.0001	0.0001	0.0001	0.0752578	0.0649349	0.0001	0.0001	0.0001	0.0001	0.0001	0.0001
Gtf3a	10.3205	11.6232	10.5028	12.0262	11.1903	9.79809	11.2347	9.80075	9.44144	10.7988	10.7053	9.69067	9.94916	10.2096	11.258
Mtif3	6.00287	5.58682	4.9666	4.93862	4.52862	5.59346	5.93681	5.78624	5.70337	4.65594	6.07386	6.34031	4.95603	5.85386	6.58491
Lnx2	3.62552	5.04923	4.2348	4.16509	3.86933	4.18573	3.5528	3.67112	3.36747	4.0955	3.33899	3.33584	3.97044	4.04484	4.02811
Il19	0.0001	0.0001	0.0001	0.0001	0.0001	0.0001	0.0001	0.0001	0.0001	0.0385653	0.0001	0.0001	0.0001	0.0001	0.0001
Dyrk3	0.522909	0.469833	0.543043	0.501923	0.411949	0.512995	0.661646	0.440507	0.518471	0.611129	0.655344	0.568706	0.725406	0.567093	0.520736
Mapkapk2	27.2471	27.9123	36.1552	33.8589	35.7935	33.7038	32.0599	32.7568	32.5619	40.8911	38.2308	37.0356	37.3754	39.6877	36.4677
Il10	0.0001	0.0001	0.0001	0.0001	0.0001	0.0001	0.0001	0.0001	0.0001	0.033826	0.0001	0.0001	0.0001	0.0001	0.0001
Lamp2	80.3364	79.2929	81.0804	77.7996	82.948	78.9792	82.6954	76.7694	77.1562	82.347	79.5859	86.0926	87.3377	78.513	64.4853
Atxn10	31.7944	31.9385	33.4897	30.904	30.9789	31.0708	29.499	32.345	31.6224	30.0971	30.5173	29.1623	31.9547	28.9908	30.2829
Foxred2	1.24068	1.11538	1.44106	1.66707	1.27308	1.3265	1.60922	2.10942	2.14365	1.6859	2.01945	1.72357	1.54328	1.40154	1.21903
Eif3d	12.2243	11.8384	12.5722	13.4382	13.6364	13.328	13.632	14.6789	13.3334	13.1435	14.5533	14.4942	14.5487	15.1236	14.6871
H3f3b	34.687	37.8495	38.7135	42.2033	44.9441	31.5865	32.5206	41.1135	36.648	36.3184	43.0012	38.0839	34.293	28.2071	31.3257
Nup50	9.21717	9.86813	9.44705	10.5604	8.75972	9.0142	8.75247	8.97013	8.91333	9.84323	7.9768	9.30229	9.47695	8.6224	8.42599
Phf21b	0.710984	1.18427	1.15831	1.20396	1.44422	0.725383	0.665684	1.00582	0.982132	1.0232	0.72101	0.974272	0.864673	0.570275	0.697572
Nlrp14	0.0001	0.0001	0.0001	0.0001	0.0001	0.0001	0.0001	0.0001	0.0001	0.0001	0.0001	0.0001	0.0001	0.0001	0.0001
Ift27	2.23284	2.49654	2.44423	2.716	3.31892	2.46053	1.99883	2.7361	2.45268	2.76268	2.22562	2.55527	2.58979	2.31385	2.80093
Pacsin2	31.2212	31.6576	31.906	33.7548	31.9851	30.2875	31.3392	31.8279	32.325	28.3849	29.8661	27.8521	17.7293	17.4788	24.8719
Cmah	3.82786	3.61025	3.72218	3.86355	4.07481	3.00106	3.3325	2.84019	3.84032	4.13386	1.85799	3.56297	3.49341	3.00221	3.05857
Ttll12	4.20884	4.13221	4.37061	4.05639	3.49464	4.27265	4.45402	4.26289	4.06719	4.66432	4.22337	4.33789	4.42416	4.85801	5.02025
Bik	3.65665	2.94269	3.43015	3.66795	3.01278	4.09507	4.39178	3.31969	3.23547	3.44003	4.13485	3.43514	3.50249	4.16945	3.22839
Scube1	0.0802367	0.0523799	0.0546259	0.0897839	0.0144298	0.0754784	0.110338	0.130377	0.170686	0.149455	0.266248	0.0782144	0.174599	0.0642897	0.252715
Tox4	5.56718	5.76799	5.73275	5.56917	5.55958	5.9198	6.42132	5.53892	5.96918	6.64803	5.43281	5.96749	5.67792	5.85919	5.0849
Mrps18c	14.7022	15.3477	15.4703	15.9328	14.2283	13.6099	12.5303	12.8557	11.2424	13.7793	10.3344	13.8318	13.969	11.3283	16.165
Sulf1	0.249816	0.426998	0.247557	0.263907	0.27731	0.353789	0.332338	0.32696	0.277751	0.420574	0.313219	0.329281	0.241405	0.25337	0.376351
Srsf6	30.3935	29.6558	27.7264	29.023	25.5195	27.3513	27.732	25.4124	22.7555	23.7623	24.989	28.9509	27.6134	27.3086	27.7024
Plcg1	5.82231	6.44866	6.51236	6.4666	6.98233	5.56919	5.80555	6.70109	7.2364	7.25067	5.09232	5.7548	5.21814	4.96951	4.86414
Kctd2	9.89665	8.6493	10.7812	11.0175	10.0289	9.83845	10.206	9.01176	7.70124	9.39197	9.15214	9.62892	10.5844	9.34822	9.35395
Tmprss6	0.0942006	0.144897	0.0984138	0.140642	0.249131	0.052792	0.0472357	0.0429357	0.0268607	0.0523967	0.069137	0.0877026	0.077716	0.102342	0.0796425
Kctd5	2.4252	3.23902	3.38441	2.52447	3.46307	2.56638	2.83053	2.18137	2.8	2.80058	2.76948	3.11198	2.54513	2.52792	2.83826
Pom121l2	0.0001	0.0001	0.0001	0.0001	0.0001	0.0001	0.0001	0.0001	0.0001	0.0001	0.0104479	0.0001	0.0001	0.0001	0.0001
Etaa1	1.67921	2.05467	2.03584	1.61525	1.62448	1.99411	2.11665	1.41923	1.84156	1.73089	1.42991	1.72371	1.85402	1.72025	1.45159
Matn4	0.141003	0.200204	0.100116	0.154926	0.106733	0.104249	0.293305	0.238034	0.293226	0.240074	0.164467	0.199101	0.137271	0.213948	0.126441
Svs4	0.0001	0.0001	0.0001	0.0001	0.0001	0.0001	0.0001	0.0001	0.0001	0.0001	0.0001	0.0001	0.0001	0.0001	0.0001
Svs6	0.0001	0.0001	0.0001	0.0001	0.0001	0.0001	0.0001	0.0001	0.0001	0.0001	0.0001	0.0001	0.0001	0.0001	0.0001
Slpi	0.162491	0.353368	0.131925	0.0937481	0.383158	0.300763	0.850247	1.04209	0.0191154	0.390017	1.07256	0.797643	0.465342	0.38417	1.29593
Svs3a	0.0001	0.0001	0.0001	0.0001	0.0001	0.0001	0.0001	0.0001	0.0001	0.0001	0.0001	0.0001	0.0001	0.0001	0.0001
Svs5	0.0001	0.0001	0.0001	0.0001	0.0001	0.0001	0.0001	0.0001	0.0001	0.0001	0.0001	0.0001	0.0001	0.0001	0.0001
Rbpjl	0.0001	0.0001	0.00791685	0.0001	0.0001	0.0001	0.0001	0.0001	0.0118051	0.0001	0.0001	0.00978175	0.0001	0.0001	0.0001
Sdc4	74.5795	69.8295	75.9177	74.7709	78.8625	74.0297	69.8421	78.933	77.2524	94.3621	79.787	73.6655	70.8146	67.0807	57.8735
Ccdc70	0.0001	0.0001	0.0001	0.0001	0.0001	0.0001	0.0001	0.0001	0.0001	0.0001	0.0001	0.0001	0.0001	0.0001	0.0001
Il13ra1	13.0327	10.38	11.3512	12.6359	10.812	16.1542	14.4948	13.2579	11.1247	14.0701	14.802	13.9351	14.4788	15.6327	11.877
Prl5a1	0.0001	0.0001	0.0001	0.0001	0.0001	0.0001	0.0001	0.0001	0.0001	0.0001	0.0001	0.0001	0.0001	0.0001	0.0001
Nbr1	29.484	29.4854	28.0919	28.6303	29.2469	22.3041	23.3258	31.0255	30.5619	32.993	28.9091	21.4054	22.3564	21.8275	15.2709
Cyth1	5.42905	6.07038	6.22413	3.13343	5.07184	5.29028	5.35387	5.42186	4.5946	6.10612	4.5645	5.72757	4.82739	5.14031	4.99652
Rnd3	1.74291	1.98076	1.85427	2.1706	2.04035	2.32234	1.93161	2.44801	2.13073	2.55448	2.16037	1.75871	2.13498	2.42023	1.82342
Brca1	0.127304	0.148035	0.150122	0.173738	0.0820272	0.133858	0.126761	0.121702	0.0638346	0.240373	0.241948	0.14215	0.154569	0.136241	0.220689
Gast	0.0001	0.0001	0.0001	0.0001	0.0001	0.0001	0.0001	0.0001	0.0001	0.0001	0.0001	0.0001	0.0001	0.0001	0.0001
Cntnap1	0.629813	0.588622	0.449597	0.499721	0.411288	0.563806	0.577359	0.490788	0.437521	0.539436	0.487447	0.465564	0.531695	0.599159	0.488036
Nt5c3b	1.79258	1.88437	1.76003	1.92027	1.58875	1.54468	1.43588	1.70011	1.58605	1.19179	2.01954	1.19899	1.97566	1.40705	1.29325
Coa3	52.5227	52.1603	57.9191	58.4412	48.1528	54.2876	56.3523	52.932	49.1873	50.3187	50.4244	57.2482	56.7242	57.0896	59.9739
Zpbp2	0.0283213	0.049884	0.0269645	0.0001	0.0001	0.0001	0.0001	0.0001	0.0001	0.0262355	0.0263274	0.0001	0.0001	0.0001	0.0001
Gsdma	0.0001	0.0001	0.0001	0.0001	0.0001	0.0001	0.0001	0.0001	0.0001	0.0001	0.016254	0.0001	0.0001	0.0001	0.0001
Med24	4.66774	4.66365	4.82811	4.58337	5.02771	4.67585	5.01661	4.9952	5.29066	4.87696	5.32894	4.53821	5.02323	4.58504	4.95536
Gsdma2	0.0001	0.0001	0.0001	0.0001	0.0001	0.0001	0.0001	0.0001	0.0001	0.0001	0.0001	0.0001	0.0001	0.0001	0.0001
Psmd3	23.4755	21.3185	20.8561	22.3322	23.3515	22.199	23.6459	24.1359	22.858	25.0432	22.8589	20.9308	23.7009	22.6839	21.8006
Exosc10	9.37127	8.99582	9.56277	8.60739	10.2202	11.0143	9.80539	11.0454	10.7409	9.22597	10.3969	9.62861	10.2511	9.77978	10.272
Glod4	6.75923	7.95368	8.62088	7.00486	7.69167	7.293	7.52707	6.78534	7.29173	5.69032	6.64766	7.07225	9.72244	6.93108	6.57726
Vps53	8.23633	7.21512	8.29273	7.84778	8.72681	8.25869	8.43103	8.51782	7.95371	8.35266	7.8727	8.40282	7.48205	8.13889	7.96227
Taok1	2.86031	3.35384	3.37829	3.011	3.10623	2.80019	2.40755	2.85246	2.91933	2.55243	2.83584	3.22201	3.084	2.40582	2.59913
Dnttip1	7.28121	7.37271	7.78423	7.59407	8.11748	6.88954	7.22681	7.50823	7.54823	5.78041	7.78884	6.91785	6.75199	6.96697	6.96213
Tnnc2	0.0001	0.0001	0.0001	0.0001	0.0001	0.0001	0.0001	0.10772	0.0001	0.0001	0.138466	0.0001	0.0001	0.0001	0.0001
Acot8	7.24118	7.988	8.35426	7.72867	9.59489	9.31944	9.51936	9.86334	8.45111	8.86739	7.30237	9.39826	9.28551	10.3104	8.72404
Cd300lg	9.37999	8.69455	9.24016	10.6837	12.1346	8.82889	11.7115	9.40471	10.7874	10.7267	10.0112	7.79525	9.66505	7.51138	10.2814
Spint4	0.0001	0.0001	0.0001	0.0001	0.0001	0.0001	0.0001	0.0001	0.0001	0.0001	0.0001	0.0001	0.0001	0.0001	0.0001
Pyy	0.0001	0.0001	0.0001	0.0001	0.0001	0.0001	0.0001	0.0001	0.0001	0.0001	0.0001	0.0001	0.0001	0.0001	0.0001
Mpp2	0.53431	0.735319	0.589846	0.491779	0.684111	0.688747	0.510596	0.79945	0.667183	0.72297	0.533305	0.567428	0.921949	0.716906	0.469301
Ppy	0.0001	0.0001	0.0001	0.0001	0.0001	0.0001	0.0001	0.0001	0.0001	0.088623	0.0001	0.0001	0.0001	0.0001	0.0001
Vtn	1.67611	1.45578	1.2132	1.51077	1.27895	0.704938	0.790538	0.598617	0.0001	0.424671	0.719522	0.544805	0.795485	0.39741	0.663142
Nlk	2.74161	2.73056	2.34664	3.12803	2.60483	2.57121	2.47742	2.96735	3.44946	3.34345	2.1588	1.98061	3.16667	3.21063	2.55919
Traf4	16.2749	16.5895	16.7872	18.0413	16.3287	15.4741	13.7222	15.9158	16.9343	16.6854	17.5025	16.6038	16.3854	16.6558	17.4033
Aldoc	3.00279	3.70337	3.81202	5.23046	2.39341	1.95503	1.54339	3.95981	4.65757	2.62467	3.90945	2.02587	3.41264	3.03543	1.78854
Stac2	0.0001	0.0001	0.0001	0.0001	0.030122	0.0142871	0.0001	0.0156717	0.0001	0.0001	0.137153	0.0001	0.0001	0.0153064	0.0001
Rpl19	252.486	278.688	250.896	268.347	265.975	251.858	265.432	269.143	250.505	212.741	287.96	260.463	267.781	258.461	300.738
Nek8	2.91794	2.89435	2.7419	3.23738	2.85632	2.01397	2.6201	2.74415	3.33486	2.52258	2.23196	2.17621	2.23798	1.56068	1.72941
Cacnb4	0.74524	1.16257	0.636574	1.44116	0.495298	0.509092	0.526737	0.735483	0.671906	0.708225	0.59474	0.541247	0.791216	0.547909	0.431234
Plxdc1	0.0323827	0.0763346	0.0656887	0.0287135	0.0292592	0.0448569	0.113585	0.110345	0.0229652	0.0740211	0.0411657	0.0588423	0.085341	0.0429124	0.0892955
Arl5b	0.0842171	1.785	0.932788	0.872409	1.00248	1.34114	0.917302	1.07948	0.546448	1.21758	1.17901	1.37711	0.644709	1.04677	1.00153
Zfp207	10.1032	11.6818	11.309	12.2507	10.4075	11.9668	10.4717	10.5374	10.7637	10.1664	10.0969	11.7615	12.2723	12.1349	8.78449
Psmd11	8.58933	9.13924	11.0511	10.8791	8.86267	9.46352	9.66561	8.58441	8.85106	8.46763	8.5149	10.2156	8.69904	11.716	10.6474
C1qtnf1	3.21993	2.74931	2.40079	2.82805	3.11516	3.22087	3.74506	2.66002	2.42917	2.92261	2.73162	2.30426	3.13161	2.48727	3.0402
Pipox	163.858	132.497	155.996	146.612	173.502	144.671	145.308	140.742	141.012	133.138	129.528	145.334	156.424	147.94	139.156
Timp2	6.39793	6.49367	7.37389	9.85913	8.691	8.05577	7.18954	7.82144	9.67229	8.56744	10.7169	5.80292	7.20265	7.64724	12.4113
Zc3h18	5.46818	5.80816	6.12604	5.88073	5.67919	5.92002	5.73346	5.92178	6.40628	6.69362	5.67614	5.4968	5.49395	5.25908	4.73274
Top2b	3.3089	3.36538	2.945	3.44992	3.51029	3.06925	3.32376	3.085	2.97282	3.50662	3.34573	3.4917	3.66586	3.24018	2.82898
Rarb	0.695538	0.849173	0.699804	1.07073	0.786576	0.595616	0.489266	1.00416	0.581929	0.964359	0.878342	0.672262	0.502011	0.647017	0.549791
Igfbp4	144.922	49.2123	96.1856	102.031	126.671	74.8874	137.202	124.751	123.392	121.891	130.48	135.42	128.643	118.441	120.807
Cdc6	0.118299	0.200256	0.0715852	0.110483	0.0262902	0.0642737	0.0915895	0.0841041	0.105139	0.0730334	0.11114	0.0854747	0.0637466	0.0720742	0.108737
Suz12	5.88768	6.00197	6.63581	6.42585	7.27868	5.89886	6.25049	5.8943	6.49519	7.03547	6.19795	6.3721	5.84481	5.55458	4.89611
Atad5	0.2177	0.242667	0.151634	0.173424	0.277562	0.181631	0.193394	0.210433	0.217337	0.242164	0.244863	0.0988102	0.153344	0.168556	0.164711
Crlf3	0.841302	2.61208	0.947618	2.82166	2.08323	0.837851	1.16806	2.1762	1.68111	2.54428	2.02278	1.03519	2.28425	2.1759	2.60148
Krt27	0.0001	0.0001	0.0001	0.0001	0.0001	0.0001	0.0001	0.0001	0.0001	0.0001	0.0001	0.0001	0.0001	0.0001	0.0001
Tns4	0.0295312	0.110691	0.0517538	0.06223	0.0581698	0.115423	0.141783	0.150196	0.154435	0.0935116	0.186074	0.150436	0.117081	0.148217	0.0603996
Tnfaip1	13.5223	14.5766	14.6036	15.2843	15.5726	14.1923	13.8737	14.7394	14.1193	17.2244	14.8841	14.7435	15.7131	14.7363	12.9891
Abr	4.24841	5.0576	4.88023	4.48805	3.62539	4.49783	4.67613	2.97779	4.92657	5.12849	4.0725	3.93882	4.50553	4.13673	3.9723
Rab11fip4	6.23049	6.69817	5.7248	6.30903	6.02303	6.2406	6.35681	8.2699	7.76844	8.59399	6.74021	6.02921	6.74971	5.2923	5.84995
Cd40	0.394418	0.216568	0.183341	0.412416	0.384934	0.413146	0.448089	0.381147	0.627009	0.42457	0.88344	0.438944	0.37885	0.267586	0.404119
Slc35c2	6.25362	5.13612	5.84566	4.69936	5.60657	5.85589	5.48404	5.45789	4.56396	6.78452	6.43479	5.16665	6.12273	5.17904	6.69447
Zfp334	0.218979	0.342439	0.238911	0.343895	0.320281	0.258027	0.329254	0.482028	0.314607	0.279967	0.337018	0.332851	0.241637	0.31502	0.34938
Elmo2	4.2694	3.98421	4.3808	4.77834	4.31133	4.49263	4.33624	4.61044	4.78997	4.68551	4.47832	3.5614	4.37119	3.48326	4.23168
Wsb1	10.7849	10.0442	11.2009	11.7946	11.8625	18.0188	19.5643	31.6458	32.067	25.6245	21.1998	22.6304	21.39	23.4257	15.7903
Ttpal	0.569523	0.484029	1.62668	0.462652	0.320298	0.309352	0.443644	0.10178	0.343642	0.904545	0.253091	0.527487	0.43336	0.317575	0.298262
Rhot1	7.36089	7.68521	8.16084	7.32078	7.71099	6.96953	6.71957	6.93114	6.60616	7.73605	6.67644	7.51771	7.09024	6.76404	6.50846
Hnf4g	2.73489	3.36742	3.29633	2.94513	2.93405	4.24665	4.84132	3.20022	3.77017	3.23082	4.22847	2.49408	3.23528	3.11539	1.65281
Rhbdl3	0.403231	0.341435	0.359112	0.413685	0.354387	0.362237	0.470806	0.408532	0.346434	0.373257	0.462379	0.335014	0.389839	0.432656	0.3062
Ada	2.09529	0.941429	1.14346	1.12491	1.2908	0.722503	1.07866	0.771849	1.01073	0.724603	1.01275	1.31038	1.22345	1.35062	1.12203
Serinc3	104.842	105.912	103.777	119.133	105.693	107.941	115.99	133.741	117.027	107.522	134.696	111.348	108.586	103.395	84.2961
Tha1	2.93435	3.52114	2.69946	2.98325	3.03061	3.25394	3.18462	3.75389	3.2317	2.7302	3.80062	3.22972	3.64868	3.34107	3.10075
Pgs1	4.09156	3.40898	4.14277	4.48013	3.66228	3.89726	4.11314	3.2183	3.81169	3.767	3.75405	3.78596	4.01995	4.01265	4.45814
Birc5	0.626695	0.445793	0.357854	0.265871	0.307751	0.453132	0.261636	0.324176	0.156538	0.306599	0.539128	0.263577	0.266956	0.368841	0.512736
Afmid	7.59211	4.38956	7.3123	24.1558	9.46111	8.0025	7.93001	22.8477	8.08325	7.8749	7.45923	7.92752	7.89972	7.14543	6.93164
Trp53tg5	0.0001	0.048371	0.036268	0.045677	0.0001	0.049339	0.013662	0.0001	0.0001	0.0001	0.045528	0.036309	0.031942	0.0001	0.016833
Pigt	15.9767	17.6939	17.1383	17.6858	18.9019	16.3885	14.5893	17.0146	19.8806	16.7471	17.3346	14.7463	15.2895	14.6327	13.6679
Wfdc2	41.2459	47.9139	41.8734	41.7096	38.2191	34.5981	30.6366	42.7734	34.9461	33.5386	45.0397	38.6962	38.3895	36.9707	32.9094
Etv4	0.121926	0.267292	0.175638	0.163838	0.140644	0.532377	0.307146	0.622001	0.40535	0.27484	0.336871	0.276418	0.37235	0.303869	0.0665423
Eppin	0.0001	0.0001	0.0001	0.0001	0.0001	0.0001	0.0001	0.0001	0.0001	0.0001	0.0001	0.0001	0.0001	0.0001	0.0001
Dbndd2	2.16681	2.64374	2.39464	2.76301	2.02233	1.75917	1.64932	2.53768	1.79986	2.2156	2.82151	1.98529	2.27504	2.2865	2.42514
Mmp9	0.212043	0.196278	0.297346	0.130474	0.22014	0.0983712	0.448744	0.266929	0.128408	0.154174	0.109573	0.310136	0.185937	0.306043	0.417956
Slc12a5	0.330019	0.18042	0.26083	0.249845	0.213664	0.392151	0.308162	0.263848	0.307183	0.451201	0.29485	0.266354	0.4631	0.400201	0.476359
Ghdc	15.5613	12.9604	15.8494	17.2303	16.6545	16.3604	17.803	18.0947	16.0387	18.6718	15.981	18.354	17.4595	19.3719	17.3556
Pltp	1.62618	1.62453	1.47662	1.58533	1.48091	1.79861	2.14719	2.21826	2.16236	2.37616	3.5643	2.1103	2.06128	2.06806	4.41465
Slc12a7	5.84443	4.90261	5.15145	4.93371	5.72922	7.26965	7.65316	7.8916	7.959	8.6151	5.96474	5.98257	6.16815	5.79734	3.87154
Ctsa	56.0483	51.6529	46.3615	45.9235	53.0604	60.5805	61.122	58.645	58.3524	51.9928	58.6403	59.2716	58.2222	56.3297	55.3374
Zswim1	2.54508	2.64818	2.60563	2.5631	2.49034	2.93434	2.5798	2.82496	3.14995	2.92914	2.41054	2.5961	2.5783	2.89403	2.35166
Slc12a4	2.5969	2.69505	3.07449	3.28711	2.75199	2.64429	2.90501	3.51719	3.00438	4.34145	3.67945	2.71399	2.69916	2.85798	3.36738
Spata25	0.0001	0.0001	0.0001	0.0413078	0.0001	0.0394105	0.0403671	0.0001	0.0001	0.0001	0.0001	0.0001	0.0001	0.0001	0.0001
Myo1c	18.7234	19.0949	18.4207	18.9427	17.3219	18.0999	17.6046	19.0045	19.1735	20.1489	17.6097	16.7303	18.0342	17.8729	17.0378
Crk	22.1409	24.0339	21.8244	22.4214	19.4154	21.3017	22.1999	20.2748	21.0071	6.5874	20.6581	22.8906	23.4481	23.4427	19.9844
Cox7c	154.964	177.996	169.891	166.16	165.566	139.255	147.43	137.226	125.87	104.168	147.819	158.13	162.648	152.109	172.159
Pitpna	11.3379	15.9306	16.1334	10.8517	17.4864	11.328	11.2271	18.2349	18.6763	20.2588	17.7364	11.7507	11.9757	15.9522	18.7767
Mlx	12.86	13.6663	16.9275	16.7704	14.2503	15.5475	12.2378	9.82291	14.6517	14.8638	19.9924	19.8184	12.3334	12.7605	13.1358
Retreg3	17.2419	3.91571	18.444	6.07062	17.0434	15.092	3.81397	4.05974	15.5416	17.1098	16.1072	12.218	16.9081	3.99754	3.40608
Jph2	0.190817	0.385296	0.45399	0.300875	0.206222	0.412938	0.339551	0.497879	0.473596	0.363507	0.423073	0.244194	0.349077	0.192793	0.286938
Dhx58	1.1031	1.11685	1.11202	0.855587	0.633162	0.474566	0.616475	0.81884	0.716056	0.983192	1.37892	0.758845	1.06294	0.931196	1.06549
Rab5a	8.99787	9.3513	10.158	10.2605	9.62803	9.0823	9.06346	9.10728	9.46084	9.40568	8.36457	9.63637	9.24437	10.0153	8.26587
Hspb9	0.0779867	0.894936	0.427309	0.476668	0.214598	0.331658	0.237394	0.510843	0.24855	0.302579	0.363811	0.488398	0.072081	0.129621	0.480278
Nkiras2	5.59632	5.2987	6.81379	5.4924	5.46913	6.20062	5.37665	7.53409	5.39735	5.69632	6.3994	3.46119	6.18449	6.20091	5.18644
Ppp2r5c	7.20572	7.67629	9.06766	7.25448	7.2898	9.35391	9.07373	7.83042	7.469	7.32251	7.06506	7.54297	7.72219	9.37118	8.61981
Ift52	13.2768	13.3509	14.7524	12.9922	14.4507	12.0615	12.5532	12.0228	13.702	13.173	13.073	12.0575	13.543	12.9605	12.6306
Mybl2	0.487633	0.590521	0.468816	0.56599	0.364214	0.388651	0.428766	0.431219	0.368459	0.364625	0.293984	0.668247	0.399306	0.573452	0.62308
Sgk2	42.0533	46.4814	37.2637	35.6728	37.1594	29.5835	30.2486	31.203	30.211	31.5095	27.839	28.1936	32.03	33.8796	37.084
Eya2	0.236259	0.376682	0.462797	0.524336	0.614878	0.495068	0.512763	0.476448	0.435155	0.295016	0.871604	0.476052	0.537765	0.353754	0.389788
Prl3c1	0.0001	0.0001	0.0001	0.0001	0.0001	0.0001	0.0001	0.0001	0.0001	0.0001	0.0001	0.0001	0.0001	0.0001	0.0001
B4galt5	15.3447	12.1704	14.7178	14.2433	10.6035	15.267	11.3963	8.45497	6.92604	15.5218	13.8845	15.9214	8.63658	14.0997	17.6211
Gdap1l1	0.0001	0.0001	0.0001	0.0001	0.0001	0.0001	0.0001	0.0381351	0.0001	0.0001	0.0001	0.0001	0.0001	0.0001	0.0661199
Hnf4a	164.421	129.433	151.446	139.208	151.723	168.559	172.359	171.411	155.982	177.927	154.518	177.622	170.465	189.77	165.316
Ptgis	0.770089	0.462024	0.416519	0.751034	0.554673	0.410899	0.874214	0.433727	0.518862	0.550573	0.85039	0.576173	0.719728	0.41629	1.05821
Cadps2	0.904064	1.2012	0.883471	0.933965	0.86887	1.06263	1.32624	1.12578	1.15901	1.34098	0.933758	1.2161	1.39121	1.28263	0.833744
Ddx27	5.02738	5.02729	5.93678	5.65772	5.39025	6.04564	5.89985	5.63929	5.62665	5.17098	5.39957	5.65401	5.49767	5.74752	5.46552
Cyth3	1.89992	2.06828	2.22881	2.78937	2.33862	2.01206	2.21593	2.32827	2.61725	2.5064	2.23598	2.0851	2.21574	1.75092	2.08196
Cyth4	1.34434	1.19333	0.962355	0.923333	0.857269	1.31192	1.71356	1.52753	1.26175	1.54204	2.32441	1.4057	1.56665	1.49543	2.17889
Rac3	2.01551	2.61408	1.58828	1.55773	0.793808	1.47607	1.21506	0.864789	1.29855	1.52369	0.798082	1.19305	1.50389	1.04996	1.51842
Rrp7a	8.46453	8.53515	8.88763	9.03553	8.6357	9.8224	8.57859	8.96834	9.19655	9.33882	9.59954	9.32292	9.47969	9.05941	9.453
Cyb5r3	46.8121	42.7189	43.7771	43.8075	49.1723	44.8577	44.237	46.7926	48.114	44.6126	47.1764	45.1027	47.1479	42.7142	52.9469
Ints2	4.78043	4.14848	3.99309	3.91664	4.36184	3.54326	3.51942	2.9448	3.4758	3.65912	3.0944	3.11342	3.57968	2.85132	2.46315
Med13l	1.6292	1.62865	1.64155	1.63221	1.77735	1.94716	1.95163	1.82074	1.93438	2.52208	1.71529	1.58546	2.01269	1.75658	1.44249
H2bc4	134.087	125.511	122.828	118.709	114.46	117.374	114.592	116.533	102.127	98.6527	123.761	125.509	118.152	128.549	137.071
Baiap2l2	15.3285	13.523	21.1517	14.2292	20.292	13.0907	13.9142	18.9422	14.6977	14.65	17.2123	13.8364	15.8591	16.6653	11.0864
Mafk	7.08273	7.26254	7.3518	7.23653	10.1363	7.96189	8.44016	9.0533	10.6782	7.78723	8.81556	6.93821	6.4531	6.54368	6.34624
Med1	4.04637	4.20417	3.74338	4.17087	3.50286	3.97907	2.73915	3.60261	3.56185	5.05681	3.13786	3.52446	3.66864	3.16517	2.9922
Erbb3	14.7192	16.5315	14.0625	13.7271	19.8512	15.6301	17.201	19.5823	21.4914	20.4415	15.5667	9.8506	14.6075	13.0243	8.42791
Stard3	5.83139	5.43569	6.60223	6.58845	5.49652	5.98016	5.31922	6.14545	4.98685	6.31616	5.39841	5.84759	6.25952	6.37125	6.12659
Ikzf3	0.214871	0.109268	0.144243	0.0677712	0.120671	0.143032	0.319782	0.170429	0.206652	0.283657	0.25019	0.180198	0.19188	0.131081	0.276636
Mfng	1.36865	1.34845	0.926389	0.913533	1.05681	1.04249	1.49484	1.41409	1.09659	2.03687	1.49429	1.30204	0.958409	0.826093	1.33375
Vmp1	16.3669	17.2625	18.2333	17.0447	16.3869	14.711	16.973	15.2464	14.5031	20.9913	17.9865	19.0853	16.6473	16.0985	14.4764
Uchl5	4.88833	5.8612	5.46592	5.56618	5.99765	5.34739	4.91065	5.09131	5.82624	4.82186	4.90756	5.80826	5.8914	6.20183	5.11503
Glrx2	1.85531	3.15872	2.60526	2.89211	1.93799	2.48008	2.54723	2.70136	2.28599	2.78647	1.98738	2.38187	2.61642	1.66985	2.64747
Ro60	1.45869	1.57617	1.57781	1.56853	1.4644	1.54192	1.13961	1.60333	1.57901	2.037	1.77866	1.42374	1.66517	1.60109	1.04796
Stk4	4.87526	5.1485	5.10358	3.17074	4.45186	5.10098	5.47222	5.35154	4.86713	2.20211	1.84363	5.39463	5.33498	5.15482	4.42123
Wfdc15b	216.732	216.241	212.193	282.834	131.437	121.526	105.875	147.309	128.238	101.446	128.072	126.84	153.143	125.773	77.3896
Pmp22	4.7667	4.34676	4.44961	4.47473	4.52782	2.29271	4.40189	3.96348	1.91226	3.93632	4.51783	2.40892	2.3039	4.15579	2.58656
Gdf9	0.0557543	0.107141	0.0223441	0.0001	0.134548	0.0356287	0.0218166	0.0001	0.066635	0.0629775	0.0436332	0.107306	0.0630074	0.069904	0.0001
Zcchc10	2.83049	3.80835	2.79867	3.41928	2.50947	2.88184	3.25098	2.27867	3.19278	2.63577	2.79594	2.30713	3.46828	3.27523	2.57941
Prl8a2	0.0001	0.0001	0.0001	0.0001	0.0001	0.0001	0.0001	0.0001	0.0001	0.0001	0.0001	0.0001	0.0001	0.0001	0.0001
Tbx5	0.0001	0.0001	0.0001	0.0001	0.0001	0.0001	0.0001	0.0001	0.0001	0.0001	0.0001	0.0001	0.0001	0.0001	0.0001
Psmb6	47.6593	47.1201	49.5403	47.9223	48.1145	45.7599	43.3779	43.894	39.9289	40.2519	46.6539	45.5399	46.2386	46.605	48.859
Spag7	25.5471	25.746	24.5364	25.4449	26.3728	23.9179	22.9405	25.0675	25.2255	20.0413	26.0861	22.4386	22.1068	24.2295	25.3438
Pfn1	17.5817	49.5001	48.5669	20.2729	19.8091	18.1062	19.6244	49.2806	20.3422	18.8958	23.3578	47.4969	46.0589	19.9379	22.8629
Tomm34	6.77545	6.27541	6.09218	6.27901	6.83154	6.61388	6.09264	7.01976	6.49456	5.59258	6.87005	6.68228	6.39099	5.39201	5.96742
Ywhab	40.996	43.5469	41.3746	44.8925	41.8167	42.99	43.8236	43.7345	42.5737	43.5696	44.9069	45.886	43.2036	45.2145	44.9888
Ksr1	0.718416	0.594237	0.839141	0.779832	0.791203	0.671503	0.813346	0.789673	1.01003	0.843667	0.901114	0.706636	0.94606	0.538835	0.639044
Gpx3	14306.6	11438.6	11525.2	10436.2	13391.4	14218.5	13736.8	12582.7	3268.55	11171.5	12727.8	13915	12932.1	13659.1	12584.8
Anxa6	13.7191	14.3333	13.8641	14.3294	11.1769	13.6317	13.7341	16.6021	13.5479	14.4813	17.179	13.7461	14.6481	13.8561	12.3883
Il12rb2	0.0168445	0.0311945	0.0109012	0.0001	0.020519	0.0001	0.0001	0.0259326	0.0134926	0.0455103	0.0517101	0.0227505	0.0001	0.0001	0.0001
Zkscan6	2.81354	2.59389	3.06896	2.91141	2.53372	2.96048	2.6964	2.81424	2.8709	3.1193	2.36999	2.67843	3.12674	2.69458	2.09799
Kpna2	7.16503	7.27681	6.45917	7.41812	5.31438	5.99539	5.4823	4.64189	5.37297	6.89001	6.04223	6.52182	4.92176	6.47166	5.87638
Smurf2	8.47582	7.74818	8.39227	8.25011	7.69469	8.06179	7.82774	7.57736	7.52731	9.71988	7.72191	8.27964	8.13641	7.7849	7.56423
Cep95	2.73234	2.61232	2.71499	2.57017	1.84003	3.21697	3.17882	2.49752	3.35604	2.30207	2.26401	2.65466	2.82853	3.19095	2.38477
Vezf1	9.53543	10.3744	10.1613	11.387	10.2706	9.98827	10.8106	11.3843	11.4913	10.9272	10.0296	10.2431	10.6577	9.78703	7.64649
Cuedc1	1.92245	2.47992	1.78237	2.24658	2.04838	1.62583	1.48085	2.56907	2.37192	2.02554	2.31447	1.83074	1.50583	1.40885	1.59491
Srsf1	8.02798	9.63658	8.67854	10.0047	11.7657	8.38961	7.72109	10.2022	8.32097	8.97471	9.13251	10.9712	7.38189	7.31094	8.47799
Abi3	1.47692	1.21385	1.25408	1.59913	1.16877	0.985882	1.33918	1.32021	1.3447	1.53393	1.52659	0.993985	1.36238	1.35762	1.59798
Shroom1	0.292061	0.346839	0.61008	0.518249	0.693402	0.296383	0.667788	0.924052	0.816043	1.27863	0.743304	1.03602	0.648099	0.812997	0.707874
Kif3a	3.92221	2.99865	2.78848	3.91325	2.97529	3.26384	3.20178	3.21487	3.56936	3.49239	4.04685	3.251	3.65717	3.04629	2.60438
Septin8	2.5116	2.87047	2.95907	3.56985	2.79681	3.3152	3.205	3.26952	3.78595	3.83275	3.79456	2.72892	2.56469	2.69324	3.61926
Mtmr4	7.47775	6.81451	7.28708	7.37122	7.00412	9.82949	11.1983	9.33876	8.91215	10.2216	7.84848	11.1101	9.14871	11.3811	6.19821
Mrm1	2.04433	2.67451	2.608	2.52807	2.69189	2.76938	2.56942	3.01829	2.42304	2.79136	2.48221	2.40247	2.55387	2.20617	2.67557
Mapt	18.9997	16.8579	20.5919	18.4275	22.5078	24.0896	24.9326	22.5934	22.6652	25.0259	24.079	25.6082	23.3621	6.51265	21.1607
Kansl1	6.5346	6.99704	6.67208	6.79674	6.29319	7.62319	7.27874	6.79185	6.82284	7.57997	6.9242	7.24723	8.1999	7.03001	6.65089
Gid4	6.90078	6.76712	6.87473	7.54777	6.28588	8.1341	8.35386	7.15077	6.61583	8.02316	7.16697	8.21155	7.89502	7.54126	6.61434
Myo1b	0.705725	0.608812	0.548464	0.892625	0.815452	0.771378	0.847722	0.801542	0.912855	0.749505	1.07909	0.544666	0.775693	0.793051	0.891654
Dhx40	14.9524	15.6729	16.119	14.0862	17.5079	13.294	14.4603	15.3084	15.5873	14.1658	14.0693	14.9676	15.8433	13.4828	11.0338
Ypel2	2.90722	2.99355	4.08585	3.75837	4.13043	7.51239	7.38401	6.42731	4.79012	4.13382	10.1086	6.91788	11.0676	9.11589	6.25322
Akap1	25.2128	19.8238	22.392	26.0438	29.1778	26.9704	22.1352	25.76	26.2049	33.7529	29.4453	32.1977	29.6763	25.4127	18.9552
Nol11	3.53052	3.27582	3.01179	3.58214	2.75167	3.0872	3.02405	3.14374	3.11272	3.37172	3.23391	3.31913	3.1213	3.14038	2.80276
Derl2	3.45855	3.68606	3.59548	3.46211	3.06058	2.34345	3.83399	3.35024	3.06461	3.23073	3.17731	2.73883	3.81701	4.20787	3.3127
C1qbp	24.313	24.9636	22.3021	26.5034	24.0392	26.5183	28.6045	28.0454	24.0831	21.5401	24.1696	26.2261	26.947	26.3171	27.0274
Rpain	6.80136	6.36734	7.05837	5.88229	6.57241	6.83223	8.24351	8.41355	6.83181	6.43419	6.46713	6.74964	7.51346	6.55417	5.48964
6330403K07Rik	0.071988	0.107039	0.16502	0.013035	0.120221	0.081996	0.0584079	0.151712	0.057256	0.134856	0.0001	0.095929	0.066536	0.204031	0.075933
Slc13a3	130.929	93.7632	93.9553	84.1122	107.84	168.789	163.772	166.479	163.6	164.512	137.879	158.518	142.781	178.212	168.321
Kcnab3	0.276634	0.311427	0.447826	0.405656	0.208844	0.167198	0.167392	0.180742	0.542805	0.256295	0.478122	0.266169	0.298865	0.170366	0.16457
Chd3	51.1528	46.6503	50.1391	44.2216	51.2648	58.3816	58.6833	51.7738	53.1971	62.7813	60.8306	55.0577	51.8975	50.8095	49.4251
Kdm6b	4.45961	5.04985	5.35553	4.90434	4.75671	4.40213	3.90922	4.86189	6.68819	8.33866	3.9854	4.75298	3.77256	3.72588	4.46994
1700125H20Rik	0.0001	0.0001	0.0001	0.0001	0.0001	0.0001	0.0001	0.0001	0.0001	0.0001	0.0001	0.0001	0.0001	0.0001	0.0001
Appbp2	6.23413	6.74471	7.07839	7.47407	6.60398	6.14512	6.5495	6.34509	6.47098	8.30772	6.5813	6.71754	6.63181	6.0478	6.37123
Wnt9b	0.466561	0.705034	0.623454	0.411943	0.386321	0.30389	0.11015	1.21195	0.777442	0.32243	1.17951	0.264512	0.240157	0.235997	0.219598
Adora2b	0.487624	0.587453	0.721428	1.00514	0.827343	0.898285	0.32811	0.856062	0.614393	0.833871	1.05439	0.802639	1.33591	0.684578	1.0745
Ncor1	11.2256	11.6304	12.5395	11.6423	12.1676	13.0968	14.0834	13.1052	12.8692	14.0358	14.2107	12.9044	12.9925	12.599	10.8096
Trpv2	0.217024	0.600823	0.46109	0.264293	0.406732	0.545828	0.660403	0.994653	0.465882	0.73295	0.89989	0.590964	0.468898	0.747998	0.756894
Cenpv	8.75647	9.10103	8.1651	9.18514	10.7774	9.35841	9.78043	9.67545	9.05769	5.51033	8.98167	10.0608	9.12064	9.99757	10.3435
Pcgf2	5.45581	5.23009	4.68467	5.29204	6.69492	4.27821	4.50236	6.18699	7.45099	5.01734	5.05713	3.87372	4.29052	5.59213	3.82477
Cwc25	2.48104	3.28372	2.69924	2.79203	2.28835	2.70901	2.61078	2.37791	2.75028	2.95126	2.53598	2.56172	2.35228	2.40631	2.1747
1700001P01Rik	0.0001	0.0001	0.0001	0.0001	0.0001	0.143746	0.0001	0.0001	0.0001	0.348095	0.0001	0.0001	0.0001	0.051477	0.0001
Pip4k2b	2.88892	3.31515	3.14048	3.36081	2.77407	3.30193	2.86026	3.20556	3.48719	3.9142	3.21145	3.18228	3.16263	3.45552	3.12981
Trim37	3.22032	3.51549	3.35952	3.56357	3.40267	3.42077	3.06506	3.24131	3.49769	3.49204	3.89513	3.88716	3.85216	2.96947	3.28122
Ybx2	8.08686	8.47381	7.56247	7.27977	6.82214	5.84928	4.9532	6.90479	6.34489	5.79626	5.25889	6.34702	5.10839	4.75473	5.71895
Ctdnep1	19.2905	18.589	20.3154	21.2732	19.3768	19.4683	20.1513	18.8761	18.8666	17.6284	21.499	20.6294	19.7431	22.1414	23.3502
Elp5	9.08499	8.74124	9.41249	10.4966	10.0608	8.75221	8.34968	7.92499	8.70268	9.41572	9.75176	8.7011	8.78395	9.76341	9.83098
Slc2a4	5.80269	5.41697	5.70838	6.23614	5.49638	3.61824	2.53287	4.05601	4.00375	3.87702	3.66629	2.85591	3.23241	2.42155	2.44667
Gabarap	146.274	137.319	130.821	140.185	141.956	147.66	140.043	135.502	131.381	116.764	153.788	138.911	144.404	150.543	158.113
Cldn7	4.8801	5.10634	5.19645	6.08902	3.84073	3.63683	3.00476	5.4828	3.56237	3.76826	4.89781	4.33583	4.33885	3.79657	3.11827
2810408A11Rik	0.67748	0.820622	0.792236	0.709167	0.528156	0.727594	0.644801	0.838488	0.580845	0.583967	0.71477	0.731508	0.616971	0.453365	0.683915
Phf23	4.80017	5.26966	4.66905	5.53419	4.60559	4.43205	4.32861	3.58744	3.95083	5.03045	4.53892	5.68816	5.7855	7.02008	4.37723
Acadvl	91.0467	101.283	96.752	89.1842	93.382	96.1841	106.107	106.111	94.0451	103.428	98.2331	99.1255	100.644	108.486	90.7594
Dnah11	0.136851	0.152469	0.187041	0.197227	0.1333	0.162602	0.0894496	0.19983	0.17482	0.122077	0.171165	0.104169	0.178154	0.0593605	0.0577995
G3bp1	11.3162	11.0353	11.2625	11.5923	9.56002	11.8115	11.6299	11.8378	9.87068	12.5776	10.3748	11.2744	12.1078	11.6625	11.611
Atox1	114.165	119.734	101.288	108.873	101.154	98.5191	100.125	86.7163	70.6936	98.4446	94.9895	98.5108	101.136	99.2954	130.33
Glra2	0.0001	0.0001	0.0001	0.0001	0.0001	0.0001	0.0001	0.0001	0.0001	0.0001	0.0001	0.0001	0.0001	0.0001	0.0001
Sparc	24.8786	27.1814	28.05	27.3005	28.3054	23.462	22.5075	19.1716	18.1429	25.7968	27.3163	20.2645	22.8616	22.6865	33.9546
Glra4	0.0001	0.0302124	0.0001	0.0001	0.0001	0.0001	0.0001	0.038604	0.0001	0.0001	0.0001	0.0001	0.0001	0.0001	0.0214837
Mief2	3.13969	2.72241	3.27735	2.7827	2.59489	2.15941	2.52603	1.65287	2.46045	3.01061	2.2717	2.39868	2.48535	2.83838	2.56939
Tbx3	0.421158	0.327946	0.216509	0.45625	0.304852	0.234008	0.320512	0.639005	0.490462	0.420792	0.33454	0.211606	0.336466	0.345919	0.348909
Mmp20	0.0001	0.02648	0.013806	0.0001	0.014281	0.0001	0.0001	0.0001	0.0001	0.0001	0.0001	0.0001	0.0001	0.0001	0.0001
Mmp7	0.185998	0.0001	0.063738	0.085533	0.195591	0.121661	0.190507	0.249909	0.04224	0.268086	0.620112	0.198657	0.739849	0.478049	0.399463
Crhr1	0.0001	0.0001	0.0001	0.0001	0.0001	0.0001	0.0001	0.0001	0.0001	0.0001	0.0001	0.0001	0.0001	0.0001	0.0001
Dusp14	3.9252	4.02208	3.09187	3.44788	3.06554	3.21041	3.1013	2.78914	2.75593	2.27484	2.86072	2.65211	3.70732	3.48894	3.14832
Tada2a	2.94058	2.91831	2.66097	3.0476	2.49343	2.43012	3.47955	2.87077	2.60898	2.67799	2.5215	3.02631	2.37462	2.31838	3.0352
Ikzf1	0.408	0.742589	0.413544	0.434298	0.366927	0.680667	0.626991	0.318138	0.257559	0.504517	0.771869	0.588834	0.676284	0.734614	0.825165
Tcaf3	0.0001	0.0001	0.0001	0.0001	0.0001	0.0001	0.0001	0.0001	0.0001	0.0001	0.0001	0.0001	0.0001	0.0001	0.0001
Pnpo	20.7263	19.42	20.4416	18.4993	20.9588	19.6775	20.1323	19.039	19.9705	21.0462	19.8598	18.5086	18.8281	20.746	19.7021
Cog1	6.26743	6.4386	7.00077	6.9361	7.10944	7.08141	7.21323	8.59587	7.9078	7.97583	7.32545	6.75165	7.22054	6.61372	5.9549
Cbx1	6.75836	6.25165	7.67976	5.70912	6.25119	7.07193	6.40613	6.87353	5.97952	7.16627	5.99917	6.32332	6.79002	6.99008	6.1839
Cdk5rap3	10.2238	9.75188	9.31937	9.82624	10.2188	8.64639	8.57404	9.2821	10.1488	9.04537	9.96921	9.30549	7.69056	9.17274	8.55927
Copz2	5.66825	5.14267	5.66822	6.10624	4.48484	5.46423	4.64349	5.8229	4.48339	4.51797	5.25805	4.84218	5.74626	4.9926	5.21204
Slc25a39	87.091	86.0697	101.346	102.935	92.7974	76.811	76.5228	81.2142	76.3581	88.0483	86.0575	81.9115	80.3836	85.9083	86.603
Sp2	3.17871	3.12099	2.96821	3.50762	3.98177	2.64424	2.95424	3.59299	4.53778	3.38038	3.85534	3.58498	2.61924	3.14133	2.66129
Aatf	7.55589	7.05472	7.03149	7.5871	7.60636	8.31674	8.91456	7.17515	7.16939	6.7906	7.45172	8.18654	8.52386	7.1223	7.14376
Lhx1	6.36998	6.6169	5.57848	5.74111	4.71717	6.85151	6.13967	5.57449	5.35597	6.65661	4.17348	5.16939	5.58677	5.8223	3.1127
Dync1h1	18.5418	17.7965	19.2572	18.9394	20.1766	21.2486	22.9681	20.7186	23.4269	26.0387	20.9513	21.6863	22.4264	20.7592	16.7175
Cpsf4l	1.60979	1.69123	1.22737	1.67579	1.47697	1.13053	1.30413	1.26726	1.18792	0.961772	1.04085	1.00695	0.852314	1.09428	0.858168
Pex12	4.01974	3.86165	3.79144	3.77855	2.75923	4.72802	2.22808	4.19644	3.74895	4.21157	3.79151	4.354	1.72758	4.46394	2.5648
Ndel1	33.2803	33.9102	33.9319	31.2114	26.6966	33.2351	35.4866	28.3908	31.356	37.979	25.0611	32.1177	32.4098	29.3719	28.231
Slc25a35	4.92836	4.81833	4.88989	5.81499	4.31626	3.57746	3.02845	3.28559	4.37584	3.82532	3.60942	3.34513	3.59642	1.8038	2.79158
Zbtb4	4.26626	4.69256	1.46066	1.62254	1.62227	5.15681	1.48009	3.86035	6.25302	5.07692	5.83723	2.03762	1.11023	4.72396	2.86745
Tnfsfm13	2.10614	1.85818	1.93204	1.97394	1.76184	2.49595	2.70984	2.14014	2.83712	2.84821	3.11656	2.50744	2.26655	2.35813	2.05231
Mpdu1	15.7136	15.705	15.3933	14.268	15.0019	13.1634	13.2318	14.6779	14.847	12.8394	13.9722	13.1041	14.1965	13.3109	14.7435
Fxr2	13.2367	13.845	14.5581	14.6327	13.8675	13.1677	13.4525	13.4882	13.9044	14.2662	13.0816	13.8332	14.6023	14.3205	13.4884
Atp5g3	137.958	159.876	147.103	155.723	141.626	114.758	120.554	109.054	101.763	136.019	110.14	124.01	121.613	118.479	127.444
Cd68	2.7934	3.0773	3.39777	2.96134	3.64922	4.02074	5.19074	4.69443	3.37165	5.5332	6.10302	4.37924	4.52395	4.46885	6.14359
Slc35g3	0.095672	0.125905	0.0001	0.0001	0.087658	0.081583	0.085175	0.07601	0.065551	0.0001	0.10954	0.220264	0.144511	0.0918	0.053378
Acsl1	34.6111	22.4708	33.5792	30.2667	33.8675	43.5234	35.4359	42.915	19.7249	48.0761	40.7034	35.5295	32.5526	27.3878	28.4632
Abca5	0.846847	0.905198	0.934733	1.03796	0.899625	0.766753	0.788427	1.06352	1.304	1.17782	0.950727	0.988438	1.06669	0.836061	0.539426
Smyd4	2.42907	2.67557	2.56794	2.79273	2.50291	2.18952	2.14342	2.22456	2.73942	2.13863	2.75214	1.97904	2.54389	2.2223	1.9152
Lsp1	1.20963	1.3225	1.24847	1.25273	1.14967	1.42106	1.94726	1.59498	1.27299	1.48568	1.67326	1.53318	1.6495	1.12995	1.98946
[truncated: 53,402 more rows]
